# Supplementary material for: Kinetochore-microtubule attachments are strengthened by Cnn1 stabilization of Stu2
Source: bioRxiv. 2026 Jul 14:2026.07.13.738289. Preprint. [Version 1] doi: 10.64898/2026.07.13.738289 (PMC13405283; doi:10.64898/2026.07.13.738289)
Supplement: Supplement 2 [file media-3.xlsx]

## Sheet: Trace1 Blue 26_0615_013151
Data Date and Time Stamp: 26_0615_013151
Local Experiment Name: Exp 32-61
Mean Force: 1.97254 pN
xShift in graph: -625.953294 s
yShift in graph:2439.956196 nm
Time (s)	Stage Position (nm)	Raw Force (pN)	Sm Force (pN)
27.325	0	1.67944	1.99848
27.33	0	2.02733	1.99748
27.335	0	1.49634	2.00408
27.34	0	2.22156	2.0065
27.345	-2.63045	2.01579	1.99706
27.35	-2.63045	2.52952	1.99436
27.355	-2.63045	2.18509	1.98961
27.36	-2.63045	2.14333	1.99239
27.365	-6.4721	2.20109	1.99462
27.37	-6.4721	1.84338	1.9945
27.375	-6.4721	1.45382	1.99087
27.38	-6.4721	2.02223	1.98171
27.385	-8.43199	2.1463	1.98705
27.39	-8.43199	1.82898	1.98566
27.395	-8.43199	1.60288	1.9887
27.4	-8.43199	2.12077	1.98566
27.405	-9.19302	1.83637	1.98618
27.41	-9.19302	2.05731	1.98297
27.415	-9.19302	1.75659	1.97838
27.42	-9.19302	1.8924	1.97706
27.425	-6.4731	2.08333	1.98012
27.43	-6.4731	1.68932	1.97865
27.435	-6.4731	1.64411	1.97494
27.44	-6.4731	1.71465	1.97601
27.445	-0.404985	1.26533	1.97718
27.45	-0.404985	1.90604	1.97407
27.455	-0.404985	1.97978	1.97347
27.46	-0.404985	1.80198	1.98347
27.465	-1.56549	2.23461	1.98347
27.47	-1.56549	2.27928	1.98332
27.475	-1.56549	2.15909	1.98439
27.48	-1.56549	1.98777	1.98144
27.485	0.359014	2.36916	1.98013
27.49	0.359014	2.25069	1.98615
27.495	0.359014	2.08806	1.9841
27.5	0.359014	1.75696	1.98333
27.505	0.369673	2.11615	1.97885
27.51	0.369673	1.72463	1.98438
27.515	0.369673	1.87005	1.98567
27.52	0.369673	1.67191	1.9809
27.525	-1.35243	2.41103	1.97843
27.53	-1.35243	2.16663	1.98192
27.535	-1.35243	1.97642	1.98109
27.54	-1.35243	2.11561	1.97593
27.545	-2.55655	1.6883	1.97149
27.55	-2.55655	2.52895	1.96693
27.555	-2.55655	2.32742	1.95984
27.56	-2.55655	2.28905	1.9574
27.565	-1.64343	2.33245	1.95254
27.57	-1.64343	2.08863	1.95875
27.575	-1.64343	2.18502	1.9587
27.58	-1.64343	2.08376	1.95965
27.585	-3.24029	2.75529	1.95989
27.59	-3.24029	2.5768	1.96321
27.595	-3.24029	1.33605	1.96156
27.6	-3.24029	2.055	1.96181
27.605	-6.4768	2.04931	1.956
27.61	-6.4768	1.96894	1.95468
27.615	-6.4768	2.34022	1.95597
27.62	-6.4768	1.96445	1.95574
27.625	-5.31586	1.80038	1.95883
27.63	-5.31586	1.48523	1.96097
27.635	-5.31586	2.21156	1.96281
27.64	-5.31586	1.72971	1.96038
27.645	-5.5229	2.03157	1.96073
27.65	-5.5229	1.80898	1.97215
27.655	-5.5229	1.80955	1.97129
27.66	-5.5229	1.76359	1.97713
27.665	-2.08477	1.78803	1.9848
27.67	-2.08477	2.23536	1.98081
27.675	-2.08477	2.29639	1.98214
27.68	-2.08477	2.01147	1.984
27.685	-4.39319	1.90395	1.98531
27.69	-4.39319	2.34299	1.98678
27.695	-4.39319	1.92025	1.98819
27.7	-4.39319	1.66585	1.99315
27.705	-0.748793	1.84529	1.98819
27.71	-0.748793	2.27529	1.98364
27.715	-0.748793	1.71493	1.98371
27.72	-0.748793	1.62878	1.97781
27.725	2.44384	1.79702	1.97436
27.73	2.44384	1.78502	1.97429
27.735	2.44384	1.76008	1.97379
27.74	2.44384	2.36536	1.96616
27.745	5.15403	1.84987	1.96495
27.75	5.15403	1.75878	1.96577
27.755	5.15403	1.66811	1.96674
27.76	5.15403	2.16122	1.96702
27.765	4.22021	1.9598	1.9707
27.77	4.22021	1.66469	1.96986
27.775	4.22021	1.77232	1.97096
27.78	4.22021	1.80587	1.96667
27.785	2.1965	1.76001	1.96119
27.79	2.1965	1.67958	1.96283
27.795	2.1965	1.69504	1.95957
27.8	2.1965	1.72488	1.96316
27.805	4.73062	1.81331	1.95716
27.81	4.73062	1.7692	1.95299
27.815	4.73062	1.73107	1.95521
27.82	4.73062	2.12326	1.95859
27.825	3.84526	2.0228	1.95822
27.83	3.84526	1.77467	1.95588
27.835	3.84526	2.05211	1.95567
27.84	3.84526	1.83138	1.9463
27.845	3.86794	2.05487	1.9421
27.85	3.86794	2.04139	1.94571
27.855	3.86794	1.94198	1.94455
27.86	3.86794	2.05234	1.94669
27.865	3.9948	2.27383	1.94783
27.87	3.9948	2.17792	1.9482
27.875	3.9948	2.15496	1.94694
27.88	3.9948	1.67003	1.94816
27.885	1.08741	2.20814	1.95133
27.89	1.08741	1.90102	1.94981
27.895	1.08741	1.86417	1.95005
27.9	1.08741	2.75626	1.94823
27.905	-2.63168	2.03347	1.95434
27.91	-2.63168	2.42677	1.95316
27.915	-2.63168	2.83143	1.95743
27.92	-2.63168	1.35393	1.96205
27.925	-3.75713	2.02709	1.95536
27.93	-3.75713	2.27081	1.95489
27.935	-3.75713	1.82132	1.95588
27.94	-3.75713	1.79321	1.95778
27.945	-5.24413	1.85727	1.95795
27.95	-5.24413	1.76579	1.95713
27.955	-5.24413	1.4048	1.95946
27.96	-5.24413	1.52034	1.95882
27.965	-4.01011	1.80964	1.96006
27.97	-4.01011	1.63833	1.96314
27.975	-4.01011	1.93102	1.96203
27.98	-4.01011	2.15231	1.96216
27.985	-0.914654	1.93707	1.96368
27.99	-0.914654	1.59857	1.96342
27.995	-0.914654	2.12842	1.95814
28	-0.914654	2.17087	1.96215
28.005	-0.587148	1.85454	1.96004
28.01	-0.587148	2.14417	1.96424
28.015	-0.587148	2.09689	1.96253
28.02	-0.587148	1.78501	1.97159
28.025	2.75417	1.78284	1.97731
28.03	2.75417	1.97798	1.98388
28.035	2.75417	1.61337	1.98676
28.04	2.75417	2.14182	1.9902
28.045	2.12796	1.78591	1.99943
28.05	2.12796	2.05146	2.00413
28.055	2.12796	1.92233	2.00647
28.06	2.12796	1.9071	2.00895
28.065	3.10392	2.51259	2.00808
28.07	3.10392	2.67395	2.00629
28.075	3.10392	2.05148	2.01051
28.08	3.10392	1.94837	2.01119
28.085	5.12792	2.06288	2.00791
28.09	5.12792	1.80936	2.00605
28.095	5.12792	2.15204	2.00716
28.1	5.12792	1.70119	2.00714
28.105	3.94958	1.93724	2.00419
28.11	3.94958	2.26538	2.00351
28.115	3.94958	2.08455	2.00144
28.12	3.94958	2.37698	1.99661
28.125	3.0009	1.83773	1.99368
28.13	3.0009	1.92332	1.99271
28.135	3.0009	1.80548	1.99557
28.14	3.0009	2.05799	1.98847
28.145	2.82684	1.7536	1.98706
28.15	2.82684	1.84846	1.98283
28.155	2.82684	2.4255	1.97956
28.16	2.82684	1.69066	1.97487
28.165	0.456201	2.19528	1.96613
28.17	0.456201	2.2547	1.96262
28.175	0.456201	1.55915	1.96772
28.18	0.456201	2.24894	1.97228
28.185	-2.14755	2.11193	1.9714
28.19	-2.14755	2.09556	1.97762
28.195	-2.14755	2.36017	1.97787
28.2	-2.14755	1.8372	1.97523
28.205	-2.85666	1.9012	1.97794
28.21	-2.85666	1.78101	1.98184
28.215	-2.85666	2.4006	1.98684
28.22	-2.85666	2.02547	1.99031
28.225	-4.94151	1.51671	1.99108
28.23	-4.94151	1.81015	1.99253
28.235	-4.94151	1.93891	1.98886
28.24	-4.94151	1.73315	1.99153
28.245	-5.70108	1.83204	1.995
28.25	-5.70108	2.25507	1.99195
28.255	-5.70108	1.54629	1.98294
28.26	-5.70108	2.09185	1.98316
28.265	-8.9381	1.98814	1.97481
28.27	-8.9381	2.87555	1.96478
28.275	-8.9381	2.24185	1.96291
28.28	-8.9381	2.43665	1.9648
28.285	-12.3662	2.09641	1.96025
28.29	-12.3662	2.10708	1.95931
28.295	-12.3662	2.61164	1.95429
28.3	-12.3662	2.17055	1.95668
28.305	-11.8471	1.96104	1.95127
28.31	-11.8471	2.06326	1.95165
28.315	-11.8471	1.68211	1.94952
28.32	-11.8471	1.55022	1.94257
28.325	-13.1227	2.54929	1.93514
28.33	-13.1227	2.09085	1.93772
28.335	-13.1227	1.44376	1.93798
28.34	-13.1227	1.86394	1.93457
28.345	-12.7362	1.9441	1.93501
28.35	-12.7362	2.05314	1.93309
28.355	-12.7362	1.74321	1.93504
28.36	-12.7362	1.87353	1.93154
28.365	-10.2127	1.84309	1.92575
28.37	-10.2127	1.78609	1.92599
28.375	-10.2127	1.88159	1.91672
28.38	-10.2127	2.0566	1.92237
28.385	-11.2918	1.95963	1.92065
28.39	-11.2918	1.49026	1.92238
28.395	-11.2918	1.75892	1.92193
28.4	-11.2918	1.43672	1.92474
28.405	-11.7745	2.42586	1.92264
28.41	-11.7745	1.56075	1.91656
28.415	-11.7745	1.54397	1.92319
28.42	-11.7745	2.47656	1.92277
28.425	-10.8371	1.86943	1.92434
28.43	-10.8371	2.48717	1.92544
28.435	-10.8371	2.18193	1.92155
28.44	-10.8371	2.44914	1.91839
28.445	-14.4036	1.81909	1.91769
28.45	-14.4036	1.59023	1.91053
28.455	-14.4036	2.03989	1.91633
28.46	-14.4036	1.79864	1.92121
28.465	-13.8313	2.02534	1.91877
28.47	-13.8313	2.15974	1.91719
28.475	-13.8313	1.71593	1.91249
28.48	-13.8313	2.07838	1.92301
28.485	-11.748	1.78144	1.93207
28.49	-11.748	2.20609	1.93471
28.495	-11.748	1.94933	1.93802
28.5	-11.748	1.82085	1.94347
28.505	-8.32867	1.25994	1.94158
28.51	-8.32867	1.87711	1.94535
28.515	-8.32867	1.30135	1.94144
28.52	-8.32867	1.08375	1.94157
28.525	-1.8399	1.59575	1.93507
28.53	-1.8399	1.97414	1.9332
28.535	-1.8399	1.51792	1.92939
28.54	-1.8399	1.51865	1.92963
28.545	0.268692	1.63495	1.92771
28.55	0.268692	2.02728	1.92086
28.555	0.268692	1.50442	1.91722
28.56	0.268692	1.96145	1.91655
28.565	-0.891509	1.69179	1.92162
28.57	-0.891509	1.81046	1.92489
28.575	-0.891509	1.92393	1.93095
28.58	-0.891509	2.31168	1.92618
28.585	-2.72695	1.97508	1.92437
28.59	-2.72695	1.71822	1.92811
28.595	-2.72695	1.85377	1.93045
28.6	-2.72695	1.95786	1.92707
28.605	2.26812	1.89857	1.92688
28.61	2.26812	1.58338	1.92577
28.615	2.26812	1.68111	1.92997
28.62	2.26812	2.10879	1.93014
28.625	5.33577	1.4404	1.93218
28.63	5.33577	2.40844	1.93339
28.635	5.33577	1.74917	1.93135
28.64	5.33577	1.97997	1.93182
28.645	4.27113	2.01288	1.93733
28.65	4.27113	2.03766	1.94033
28.655	4.27113	1.63583	1.94923
28.66	4.27113	1.81213	1.94567
28.665	3.88598	2.35988	1.95646
28.67	3.88598	2.15258	1.96057
28.675	3.88598	2.41325	1.95604
28.68	3.88598	1.67035	1.95642
28.685	4.81283	1.8566	1.95284
28.69	4.81283	1.79207	1.95053
28.695	4.81283	2.02486	1.94668
28.7	4.81283	1.63787	1.94666
28.705	3.27659	2.42213	1.9493
28.71	3.27659	2.39418	1.94973
28.715	3.27659	1.53504	1.95424
28.72	3.27659	2.24139	1.95294
28.725	3.2665	1.55052	1.94901
28.73	3.2665	2.57946	1.95046
28.735	3.2665	2.72432	1.94755
28.74	3.2665	2.20626	1.95543
28.745	2.06657	2.0676	1.9561
28.75	2.06657	2.38209	1.95342
28.755	2.06657	2.06461	1.9526
28.76	2.06657	1.92692	1.95657
28.765	1.46341	1.69692	1.95753
28.77	1.46341	2.00073	1.96182
28.775	1.46341	2.21964	1.97378
28.78	1.46341	2.05303	1.97841
28.785	2.03465	2.05175	1.97645
28.79	2.03465	2.12066	1.98314
28.795	2.03465	1.91275	1.98544
28.8	2.03465	1.9196	1.98639
28.805	2.80765	1.80346	1.98709
28.81	2.80765	1.89284	1.99048
28.815	2.80765	2.57534	1.99151
28.82	2.80765	2.0126	1.9926
28.825	2.2249	2.162	1.99461
28.83	2.2249	2.0675	1.9983
28.835	2.2249	1.90856	1.99881
28.84	2.2249	1.82168	1.99171
28.845	2.9348	2.10006	1.99486
28.85	2.9348	1.60225	1.99698
28.855	2.9348	2.03443	1.99944
28.86	2.9348	1.63117	1.9933
28.865	4.9118	2.29709	1.99427
28.87	4.9118	1.86032	1.99469
28.875	4.9118	1.99231	1.99022
28.88	4.9118	2.00427	1.9934
28.885	4.03566	1.85039	1.9929
28.89	4.03566	2.00714	1.99907
28.895	4.03566	2.04697	1.99711
28.9	4.03566	2.06123	1.99702
28.905	4.48942	2.3363	1.99484
28.91	4.48942	2.0659	2.00113
28.915	4.48942	2.65064	2.00175
28.92	4.48942	1.95953	1.99343
28.925	2.60365	2.01822	1.98672
28.93	2.60365	1.90794	1.98527
28.935	2.60365	2.12625	1.99091
28.94	2.60365	1.94817	1.98851
28.945	0.701039	2.06064	1.99134
28.95	0.701039	1.81651	1.99001
28.955	0.701039	1.85689	1.99345
28.96	0.701039	2.08354	1.99064
28.965	-1.87015	2.25374	1.98382
28.97	-1.87015	1.89479	1.98518
28.975	-1.87015	1.76229	1.9819
28.98	-1.87015	1.86212	1.98769
28.985	-3.32766	1.7846	1.97668
28.99	-3.32766	2.57802	1.97114
28.995	-3.32766	2.27301	1.96836
29	-3.32766	1.67939	1.97078
29.005	-2.03945	1.73736	1.96607
29.01	-2.03945	1.66088	1.96881
29.015	-2.03945	1.97471	1.96877
29.02	-2.03945	1.73461	1.97539
29.025	-0.347812	2.29156	1.97807
29.03	-0.347812	2.06329	1.97126
29.035	-0.347812	1.77648	1.97184
29.04	-0.347812	2.19358	1.9725
29.045	-0.716596	1.75044	1.9734
29.05	-0.716596	1.73124	1.97699
29.055	-0.716596	2.09822	1.97793
29.06	-0.716596	1.84605	1.97644
29.065	-2.13949	2.06584	1.98086
29.07	-2.13949	1.80139	1.9763
29.075	-2.13949	2.01351	1.98016
29.08	-2.13949	2.29696	1.98201
29.085	-5.18053	2.36333	1.98013
29.09	-5.18053	1.25758	1.97869
29.095	-5.18053	2.03649	1.98352
29.1	-5.18053	2.06781	1.98326
29.105	-5.0531	2.20672	1.98809
29.11	-5.0531	1.27878	1.98844
29.115	-5.0531	1.68123	1.99334
29.12	-5.0531	1.72324	1.98836
29.125	-4.76174	1.65756	1.99209
29.13	-4.76174	1.7613	1.99441
29.135	-4.76174	2.35837	1.9922
29.14	-4.76174	2.37235	1.99215
29.145	-6.1435	1.78155	1.99456
29.15	-6.1435	2.00408	1.99291
29.155	-6.1435	1.81734	1.99462
29.16	-6.1435	2.27122	1.9957
29.165	-5.11478	1.87413	1.99677
29.17	-5.11478	1.51989	1.98912
29.175	-5.11478	1.47475	1.99251
29.18	-5.11478	2.26696	1.98656
29.185	-4.42835	2.23973	1.98983
29.19	-4.42835	1.61479	1.98921
29.195	-4.42835	2.07785	1.99039
29.2	-4.42835	1.89056	1.99298
29.205	-3.18669	1.9853	1.99513
29.21	-3.18669	2.13797	2.00161
29.215	-3.18669	1.70496	1.99907
29.22	-3.18669	1.67262	1.99433
29.225	-1.25843	1.90995	1.99162
29.23	-1.25843	2.13591	1.99312
29.235	-1.25843	1.46756	1.99308
29.24	-1.25843	2.16408	1.98977
29.245	1.87331	1.92556	1.98004
29.25	1.87331	2.3126	1.97942
29.255	1.87331	1.9065	1.97692
29.26	1.87331	2.34081	1.97757
29.265	5.2207	1.92271	1.97664
29.27	5.2207	2.36581	1.97219
29.275	5.2207	2.2717	1.97458
29.28	5.2207	1.53159	1.97257
29.285	4.21348	2.11179	1.97052
29.29	4.21348	2.1178	1.97309
29.295	4.21348	2.21184	1.98055
29.3	4.21348	2.27597	1.98299
29.305	4.19143	2.0144	1.98704
29.31	4.19143	1.65241	1.98581
29.315	4.19143	2.33923	1.98473
29.32	4.19143	2.11475	1.98116
29.325	4.06092	2.40294	1.98825
29.33	4.06092	2.34912	1.98851
29.335	4.06092	1.87751	1.98454
29.34	4.06092	1.76259	1.98198
29.345	4.17669	2.3096	1.98881
29.35	4.17669	2.07393	1.99066
29.355	4.17669	2.08984	1.98934
29.36	4.17669	2.07035	1.98493
29.365	1.68901	2.12609	1.99954
29.37	1.68901	1.79361	2.00314
29.375	1.68901	2.23738	2.00309
29.38	1.68901	2.22688	2.00432
29.385	0.352878	1.78048	2.01065
29.39	0.352878	1.84578	2.00576
29.395	0.352878	2.24991	2.00204
29.4	0.352878	1.88071	2.00447
29.405	-0.564962	2.23356	2.00052
29.41	-0.564962	2.44557	2.00223
29.415	-0.564962	2.17363	1.99585
29.42	-0.564962	1.87866	1.99776
29.425	-4.51072	2.30178	1.99911
29.43	-4.51072	1.41727	2.0054
29.435	-4.51072	2.23827	2.00321
29.44	-4.51072	2.0637	2.00282
29.445	-6.91885	2.06695	2.00334
29.45	-6.91885	2.32237	1.99933
29.455	-6.91885	2.03359	1.99854
29.46	-6.91885	2.51174	2.00854
29.465	-8.12415	1.82671	2.00805
29.47	-8.12415	1.7747	2.00796
29.475	-8.12415	1.62125	2.01588
29.48	-8.12415	1.91394	2.01621
29.485	-8.49877	1.85805	2.01236
29.49	-8.49877	1.45055	2.01647
29.495	-8.49877	1.59487	2.01443
29.5	-8.49877	2.21071	2.01722
29.505	-4.50374	1.42691	2.01306
29.51	-4.50374	1.80263	2.01441
29.515	-4.50374	1.56716	2.00876
29.52	-4.50374	1.52528	2.01152
29.525	1.36768	1.9759	2.0057
29.53	1.36768	2.08828	2.00544
29.535	1.36768	1.85689	2.01446
29.54	1.36768	2.03589	2.00802
29.545	1.37861	2.94665	2.00455
29.55	1.37861	1.99754	2.00295
29.555	1.37861	2.13957	1.9958
29.56	1.37861	1.9742	1.99313
29.565	3.90807	1.73686	1.9976
29.57	3.90807	1.70582	1.99052
29.575	3.90807	2.51728	1.98698
29.58	3.90807	2.03932	1.97809
29.585	4.98812	1.89596	1.97246
29.59	4.98812	2.1054	1.97264
29.595	4.98812	1.94714	1.97378
29.6	4.98812	2.223	1.97154
29.605	5.92286	1.9347	1.96851
29.61	5.92286	1.76142	1.96212
29.615	5.92286	2.75434	1.96204
29.62	5.92286	2.04444	1.96127
29.625	1.73323	1.71859	1.96683
29.63	1.73323	1.78154	1.9644
29.635	1.73323	2.40061	1.96228
29.64	1.73323	1.86487	1.9635
29.645	4.09931	1.99645	1.96561
29.65	4.09931	2.02754	1.9584
29.655	4.09931	1.60451	1.95493
29.66	4.09931	1.99016	1.95528
29.665	4.19124	1.62693	1.95223
29.67	4.19124	2.06707	1.94947
29.675	4.19124	1.65594	1.95744
29.68	4.19124	2.11006	1.96179
29.685	-1.36309	2.04623	1.96526
29.69	-1.36309	2.2001	1.95937
29.695	-1.36309	1.667	1.95595
29.7	-1.36309	1.67309	1.95546
29.705	-0.391426	1.8106	1.95439
29.71	-0.391426	2.99538	1.95432
29.715	-0.391426	2.0891	1.94755
29.72	-0.391426	1.69576	1.95033
29.725	-1.31668	2.4724	1.94971
29.73	-1.31668	1.94355	1.95427
29.735	-1.31668	1.74645	1.95423
29.74	-1.31668	1.88311	1.95638
29.745	-2.79735	1.95808	1.96105
29.75	-2.79735	2.20668	1.96695
29.755	-2.79735	1.8924	1.96362
29.76	-2.79735	2.0436	1.97195
29.765	-5.40525	1.76993	1.97068
29.77	-5.40525	2.20129	1.97106
29.775	-5.40525	1.77829	1.9729
29.78	-5.40525	2.2454	1.97888
29.785	-4.04108	2.44218	1.97986
29.79	-4.04108	1.46155	1.98228
29.795	-4.04108	1.76711	1.98074
29.8	-4.04108	2.05067	1.96945
29.805	-3.18228	1.55339	1.97668
29.81	-3.18228	1.74515	1.9761
29.815	-3.18228	2.1037	1.97695
29.82	-3.18228	1.62419	1.98254
29.825	-1.31615	1.75761	1.99156
29.83	-1.31615	1.50438	1.98433
29.835	-1.31615	1.78106	1.9881
29.84	-1.31615	1.89564	1.98828
29.845	4.1943	1.87769	1.98955
29.85	4.1943	2.08281	1.99356
29.855	4.1943	1.76785	1.99028
29.86	4.1943	1.44463	1.99463
29.865	6.19185	2.06244	1.99398
29.87	6.19185	2.04844	1.98619
29.875	6.19185	2.35521	1.98708
29.88	6.19185	1.99224	1.99511
29.885	5.59872	2.01213	1.99583
29.89	5.59872	1.90419	1.99134
29.895	5.59872	2.0587	1.99358
29.9	5.59872	1.52189	1.99195
29.905	9.33374	1.52943	1.98703
29.91	9.33374	2.26913	1.98633
29.915	9.33374	2.13761	1.98984
29.92	9.33374	1.89489	1.99037
29.925	6.11577	2.6834	1.98647
29.93	6.11577	2.74135	1.99388
29.935	6.11577	1.76831	1.99396
29.94	6.11577	1.64277	1.99271
29.945	5.84642	1.71806	1.98857
29.95	5.84642	2.01742	1.99454
29.955	5.84642	2.21488	1.99822
29.96	5.84642	2.02645	1.99578
29.965	6.00173	1.82768	1.98525
29.97	6.00173	2.10745	1.98833
29.975	6.00173	1.71266	1.98849
29.98	6.00173	2.0815	1.98276
29.985	4.52552	1.90981	1.98641
29.99	4.52552	2.07537	1.9924
29.995	4.52552	1.92168	1.99626
30	4.52552	2.19129	1.99944
30.005	5.49406	1.8745	1.99799
30.01	5.49406	2.26849	1.99681
30.015	5.49406	1.67415	1.99882
30.02	5.49406	1.60485	2.00119
30.025	8.69358	1.71187	2.00023
30.03	8.69358	2.57975	2.00184
30.035	8.69358	2.18741	1.99943
30.04	8.69358	2.10138	1.99412
30.045	8.51692	1.88028	1.99969
30.05	8.51692	1.80564	2.00255
30.055	8.51692	2.72821	2.00337
30.06	8.51692	2.0808	2.00619
30.065	7.89881	2.0605	2.00901
30.07	7.89881	2.3009	2.00822
30.075	7.89881	2.6172	2.01054
30.08	7.89881	1.78659	2.01137
30.085	5.84672	2.42022	2.01635
30.09	5.84672	1.91464	2.01636
30.095	5.84672	2.23378	2.01628
30.1	5.84672	2.35205	2.01579
30.105	2.26951	1.89161	2.01841
30.11	2.26951	2.37348	2.02241
30.115	2.26951	1.69665	2.02476
30.12	2.26951	1.96675	2.02318
30.125	-0.315185	2.13514	2.01949
30.13	-0.315185	2.52874	2.01218
30.135	-0.315185	1.85504	2.01373
30.14	-0.315185	1.94721	2.00736
30.145	2.05762	2.09034	2.00881
30.15	2.05762	1.83186	2.01029
30.155	2.05762	1.53058	2.00959
30.16	2.05762	1.53424	2.01588
30.165	3.49621	2.34483	2.01843
30.17	3.49621	1.67971	2.01998
30.175	3.49621	1.67351	2.02475
30.18	3.49621	2.40405	2.02299
30.185	1.22772	2.11876	2.01775
30.19	1.22772	1.91964	2.01789
30.195	1.22772	1.78199	2.02215
30.2	1.22772	2.27034	2.02439
30.205	1.03467	2.04485	2.02325
30.21	1.03467	1.5636	2.02228
30.215	1.03467	1.93221	2.0214
30.22	1.03467	2.40018	2.02572
30.225	-0.192421	1.71189	2.0235
30.23	-0.192421	1.89381	2.02643
30.235	-0.192421	2.31224	2.02749
30.24	-0.192421	2.35076	2.02853
30.245	-2.0719	2.27322	2.026
30.25	-2.0719	2.27928	2.02562
30.255	-2.0719	2.06086	2.02137
30.26	-2.0719	1.77234	2.02584
30.265	-0.104591	2.24733	2.02197
30.27	-0.104591	2.0092	2.02733
30.275	-0.104591	2.10401	2.03222
30.28	-0.104591	1.94112	2.03403
30.285	0.252483	2.00201	2.03042
30.29	0.252483	1.90543	2.031
30.295	0.252483	2.02411	2.03641
30.3	0.252483	2.0566	2.0378
30.305	-1.76301	2.13358	2.03743
30.31	-1.76301	1.83809	2.02904
30.315	-1.76301	2.0302	2.03229
30.32	-1.76301	2.02359	2.03501
30.325	-1.71449	1.85866	2.03125
30.33	-1.71449	1.84117	2.02798
30.335	-1.71449	2.00746	2.02706
30.34	-1.71449	1.78157	2.02124
30.345	0.580564	1.88767	2.02207
30.35	0.580564	1.82841	2.0129
30.355	0.580564	2.34778	2.01171
30.36	0.580564	2.17132	2.01144
30.365	4.59386	1.68176	2.01242
30.37	4.59386	1.90381	2.01507
30.375	4.59386	1.67503	2.01715
30.38	4.59386	1.61692	2.01629
30.385	4.4916	2.14861	2.00911
30.39	4.4916	1.36949	2.00791
30.395	4.4916	2.0503	2.00344
30.4	4.4916	2.20792	2.00001
30.405	6.59487	1.45093	1.99742
30.41	6.59487	2.16557	2.00294
30.415	6.59487	2.52667	2.00476
30.42	6.59487	2.29363	1.99778
30.425	2.34019	2.37708	2.00078
30.43	2.34019	2.5054	2.00515
30.435	2.34019	2.21235	2.0013
30.44	2.34019	1.78178	1.99683
30.445	2.35927	2.07366	1.99403
30.45	2.35927	1.94409	1.99805
30.455	2.35927	1.90235	1.9972
30.46	2.35927	2.11669	1.9978
30.465	4.34549	1.93742	1.9996
30.47	4.34549	2.26409	2.00003
30.475	4.34549	1.88393	1.9938
30.48	4.34549	2.00782	2.00047
30.485	5.95959	2.18901	1.99996
30.49	5.95959	2.0145	1.99633
30.495	5.95959	1.82009	1.99552
30.5	5.95959	1.88304	1.99163
30.505	4.11449	1.7625	1.98321
30.51	4.11449	2.32524	1.98813
30.515	4.11449	1.87769	1.9924
30.52	4.11449	2.21607	1.98742
30.525	5.90875	2.09907	1.98306
30.53	5.90875	1.8943	1.98209
30.535	5.90875	2.21485	1.98479
30.54	5.90875	2.24628	1.98349
30.545	4.37049	2.64776	1.98277
30.55	4.37049	2.02106	1.9823
30.555	4.37049	1.76828	1.98184
30.56	4.37049	1.88057	1.97799
30.565	2.15185	2.40851	1.97075
30.57	2.15185	2.33539	1.96463
30.575	2.15185	1.92084	1.9626
30.58	2.15185	2.28738	1.96028
30.585	0.951886	1.69323	1.96223
30.59	0.951886	1.83243	1.95645
30.595	0.951886	1.99901	1.96232
30.6	0.951886	1.30726	1.9602
30.605	0.448655	2.23167	1.95828
30.61	0.448655	1.86448	1.9596
30.615	0.448655	2.47317	1.95476
30.62	0.448655	1.96365	1.9616
30.625	-1.14488	2.17661	1.95637
30.63	-1.14488	2.04841	1.95634
30.635	-1.14488	1.80398	1.96033
30.64	-1.14488	1.73347	1.95431
30.645	1.64183	1.49622	1.95576
30.65	1.64183	1.74396	1.95346
30.655	1.64183	1.57047	1.94822
30.66	1.64183	2.0877	1.9576
30.665	3.74542	1.7176	1.9558
30.67	3.74542	1.64044	1.95287
30.675	3.74542	1.98235	1.95273
30.68	3.74542	2.11466	1.95082
30.685	4.82294	2.01523	1.94886
30.69	4.82294	1.66765	1.95109
30.695	4.82294	1.63643	1.95547
30.7	4.82294	2.18878	1.95683
30.705	1.38331	2.18419	1.95989
30.71	1.38331	2.10521	1.96226
30.715	1.38331	1.7458	1.96038
30.72	1.38331	1.97567	1.96224
30.725	-0.168777	1.7703	1.96411
30.73	-0.168777	2.38637	1.96309
30.735	-0.168777	1.84223	1.96444
30.74	-0.168777	1.94484	1.95924
30.745	-0.89985	2.26978	1.96206
30.75	-0.89985	1.8795	1.95868
30.755	-0.89985	1.42938	1.96647
30.76	-0.89985	2.55747	1.9769
30.765	-4.76143	2.20401	1.97377
30.77	-4.76143	1.74424	1.97607
30.775	-4.76143	1.56822	1.97696
30.78	-4.76143	2.00657	1.9788
30.785	-5.33537	2.21387	1.97992
30.79	-5.33537	1.87029	1.98715
30.795	-5.33537	1.83295	1.98664
30.8	-5.33537	1.97633	1.98539
30.805	-4.26111	2.01048	1.98294
30.81	-4.26111	1.74482	1.98344
30.815	-4.26111	1.10696	1.98404
30.82	-4.26111	1.41155	1.97722
30.825	0.725025	1.81848	1.97157
30.83	0.725025	1.62515	1.9701
30.835	0.725025	2.03776	1.96552
30.84	0.725025	1.4236	1.97183
30.845	1.27959	2.37476	1.97289
30.85	1.27959	1.67308	1.97029
30.855	1.27959	1.63456	1.97989
30.86	1.27959	2.48154	1.97729
30.865	2.19302	1.68198	1.98146
30.87	2.19302	2.37236	1.97489
30.875	2.19302	1.37585	1.98121
30.88	2.19302	1.67207	1.98138
30.885	5.55903	2.0197	1.98
30.89	5.55903	1.54081	1.98121
30.895	5.55903	1.51581	1.98197
30.9	5.55903	1.81859	1.98699
30.905	8.09433	1.67846	1.99545
30.91	8.09433	2.39865	2.00225
30.915	8.09433	1.98295	2.00046
30.92	8.09433	2.23088	2.00539
30.925	3.43412	2.27975	2.00766
30.93	3.43412	2.18397	2.00927
30.935	3.43412	2.3075	2.00432
30.94	3.43412	2.4379	2.00652
30.945	-2.28251	2.22375	2.00975
30.95	-2.28251	2.21113	2.01546
30.955	-2.28251	2.25367	2.01393
30.96	-2.28251	2.14145	2.01443
30.965	-2.22671	1.92646	2.0122
30.97	-2.22671	2.12515	2.01093
30.975	-2.22671	2.45315	2.00562
30.98	-2.22671	1.78098	2.001
30.985	-0.98358	2.14372	1.99592
30.99	-0.98358	1.66448	1.998
30.995	-0.98358	2.29941	1.99661
31	-0.98358	1.47849	1.99172
31.005	-2.62259	2.66983	1.99291
31.01	-2.62259	2.81615	2.00116
31.015	-2.62259	2.00844	1.99315
31.02	-2.62259	2.11053	1.99015
31.025	-3.46099	2.30595	1.99345
31.03	-3.46099	2.28449	1.9943
31.035	-3.46099	2.00805	2.00018
31.04	-3.46099	2.94469	1.99977
31.045	-6.74291	2.19516	2.0007
31.05	-6.74291	2.52129	1.99697
31.055	-6.74291	1.77383	2.00378
31.06	-6.74291	1.81862	1.99845
31.065	-3.3761	1.94083	1.99835
31.07	-3.3761	1.71953	2.00795
31.075	-3.3761	1.76467	2.01456
31.08	-3.3761	1.77245	2.01911
31.085	-3.27635	1.82535	2.01636
31.09	-3.27635	2.32997	2.01729
31.095	-3.27635	1.93948	2.02679
31.1	-3.27635	1.73719	2.02698
31.105	-5.2127	2.27653	2.02772
31.11	-5.2127	1.96853	2.03759
31.115	-5.2127	2.28642	2.03608
31.12	-5.2127	1.8095	2.03999
31.125	-8.6198	2.60207	2.03876
31.13	-8.6198	2.19326	2.04265
31.135	-8.6198	1.90955	2.04697
31.14	-8.6198	1.92617	2.04859
31.145	-8.82961	1.80946	2.05176
31.15	-8.82961	2.00329	2.06139
31.155	-8.82961	2.59899	2.0616
31.16	-8.82961	2.25708	2.0633
31.165	-12.1597	1.90676	2.05704
31.17	-12.1597	2.21556	2.05665
31.175	-12.1597	1.86954	2.05128
31.18	-12.1597	2.14534	2.04727
31.185	-13.0843	1.61446	2.0467
31.19	-13.0843	2.23794	2.04545
31.195	-13.0843	1.99321	2.038
31.2	-13.0843	2.21365	2.03146
31.205	-12.7058	2.0341	2.02837
31.21	-12.7058	2.23446	2.02703
31.215	-12.7058	1.87986	2.02975
31.22	-12.7058	1.61818	2.02783
31.225	-7.33377	1.43866	2.02538
31.23	-7.33377	1.30384	2.0198
31.235	-7.33377	1.87378	2.02355
31.24	-7.33377	2.05163	2.02026
31.245	-3.64809	1.80462	2.0204
31.25	-3.64809	1.776	2.01932
31.255	-3.64809	1.99954	2.02672
31.26	-3.64809	2.26248	2.01603
31.265	-6.16377	1.74883	2.0059
31.27	-6.16377	1.90113	2.00417
31.275	-6.16377	2.07742	2.00091
31.28	-6.16377	1.65406	1.99538
31.285	-7.1895	2.60026	1.98906
31.29	-7.1895	2.17285	1.98495
31.295	-7.1895	1.96427	1.97088
31.3	-7.1895	1.45565	1.96789
31.305	-9.62379	2.66436	1.96067
31.31	-9.62379	1.47241	1.96168
31.315	-9.62379	1.73462	1.95541
31.32	-9.62379	2.07617	1.9542
31.325	-10.5959	2.07961	1.95734
31.33	-10.5959	2.27756	1.95877
31.335	-10.5959	1.34822	1.96021
31.34	-10.5959	2.13105	1.95799
31.345	-14.2493	2.38342	1.9563
31.35	-14.2493	2.3943	1.95302
31.355	-14.2493	1.747	1.95764
31.36	-14.2493	2.6317	1.95119
31.365	-18.7259	2.32908	1.95421
31.37	-18.7259	2.07722	1.95398
31.375	-18.7259	2.24794	1.95635
31.38	-18.7259	1.76828	1.95011
31.385	-19.0004	2.10894	1.94765
31.39	-19.0004	2.18278	1.95408
31.395	-19.0004	1.8618	1.95637
31.4	-19.0004	2.48833	1.96173
31.405	-17.795	1.83971	1.96066
31.41	-17.795	1.84974	1.94979
31.415	-17.795	1.76701	1.94348
31.42	-17.795	1.94282	1.94159
31.425	-16.0574	1.68889	1.93835
31.43	-16.0574	1.87434	1.93945
31.435	-16.0574	2.12635	1.93424
31.44	-16.0574	2.18162	1.94262
31.445	-13.1969	1.68533	1.94189
31.45	-13.1969	1.56302	1.94446
31.455	-13.1969	1.89935	1.94046
31.46	-13.1969	2.11836	1.94079
31.465	-17.3271	2.41623	1.9415
31.47	-17.3271	1.73272	1.94219
31.475	-17.3271	1.87694	1.94677
31.48	-17.3271	1.89045	1.94931
31.485	-17.0491	2.15908	1.95342
31.49	-17.0491	1.81172	1.95049
31.495	-17.0491	1.67846	1.95045
31.5	-17.0491	2.19051	1.95365
31.505	-14.3611	2.22618	1.95993
31.51	-14.3611	1.58987	1.96378
31.515	-14.3611	1.7931	1.96236
31.52	-14.3611	1.83351	1.9675
31.525	-10.5445	1.78114	1.96735
31.53	-10.5445	1.74731	1.96843
31.535	-10.5445	1.64693	1.9732
31.54	-10.5445	1.59291	1.96631
31.545	-2.5755	1.52333	1.963
31.55	-2.5755	1.8935	1.96065
31.555	-2.5755	1.79204	1.96758
31.56	-2.5755	1.87494	1.95949
31.565	-0.357526	1.1859	1.96121
31.57	-0.357526	1.81823	1.96466
31.575	-0.357526	2.03739	1.96139
31.58	-0.357526	1.90822	1.95559
31.585	0.979025	1.91806	1.95414
31.59	0.979025	1.60186	1.96225
31.595	0.979025	2.15893	1.96258
31.6	0.979025	1.60842	1.95706
31.605	1.95338	2.20357	1.95584
31.61	1.95338	1.62504	1.95883
31.615	1.95338	2.27309	1.95494
31.62	1.95338	2.26362	1.95174
31.625	-1.39785	2.04897	1.94891
31.63	-1.39785	1.97179	1.94485
31.635	-1.39785	1.94468	1.94475
31.64	-1.39785	2.55916	1.94362
31.645	-6.16774	2.15691	1.94444
31.65	-6.16774	2.35154	1.94505
31.655	-6.16774	1.89526	1.94195
31.66	-6.16774	1.50041	1.94291
31.665	-2.15014	1.62032	1.94188
31.67	-2.15014	1.71528	1.94279
31.675	-2.15014	1.88863	1.9387
31.68	-2.15014	1.98045	1.94334
31.685	-4.33907	1.6197	1.95052
31.69	-4.33907	2.46064	1.95121
31.695	-4.33907	2.16437	1.94896
31.7	-4.33907	2.25279	1.94938
31.705	-3.2197	1.80939	1.94773
31.71	-3.2197	2.06734	1.94859
31.715	-3.2197	2.30591	1.94883
31.72	-3.2197	1.94964	1.9399
31.725	-4.23627	2.08112	1.93919
31.73	-4.23627	1.69491	1.93693
31.735	-4.23627	1.71925	1.93728
31.74	-4.23627	1.57783	1.93361
31.745	-1.77741	2.04733	1.93432
31.75	-1.77741	2.12796	1.93742
31.755	-1.77741	2.41052	1.93804
31.76	-1.77741	2.38866	1.93564
31.765	-3.26777	2.11824	1.94127
31.77	-3.26777	2.2681	1.94902
31.775	-3.26777	1.88633	1.95351
31.78	-3.26777	2.18654	1.95654
31.785	-6.61539	2.13569	1.95894
31.79	-6.61539	1.90408	1.965
31.795	-6.61539	1.83914	1.97044
31.8	-6.61539	1.72632	1.97411
31.805	-3.28119	2.15584	1.9749
31.81	-3.28119	1.84685	1.9751
31.815	-3.28119	1.64664	1.97634
31.82	-3.28119	2.08294	1.98548
31.825	1.29728	1.74546	1.98894
31.83	1.29728	1.49434	1.98452
31.835	1.29728	2.13059	1.98248
31.84	1.29728	2.16821	1.97746
31.845	-3.06195	2.1641	1.97928
31.85	-3.06195	1.82619	1.97867
31.855	-3.06195	2.27033	1.98423
31.86	-3.06195	2.04908	1.98179
31.865	-5.63824	2.23915	1.98513
31.87	-5.63824	2.00596	1.98403
31.875	-5.63824	1.79108	1.98519
31.88	-5.63824	1.83818	1.98353
31.885	-5.65614	1.75837	1.98178
31.89	-5.65614	1.99408	1.98493
31.895	-5.65614	2.26555	1.97715
31.9	-5.65614	1.92354	1.97988
31.905	-8.17994	2.17575	1.9736
31.91	-8.17994	1.93671	1.97052
31.915	-8.17994	1.74508	1.97408
31.92	-8.17994	1.85948	1.98164
31.925	-7.37816	1.52955	1.98436
31.93	-7.37816	2.15761	1.98525
31.935	-7.37816	2.59986	1.98839
31.94	-7.37816	2.19539	1.99231
31.945	-7.44515	1.95487	1.98267
31.95	-7.44515	1.72704	1.98207
31.955	-7.44515	1.39693	1.97723
31.96	-7.44515	1.98566	1.9748
31.965	-6.69661	2.14302	1.97421
31.97	-6.69661	1.51475	1.97148
31.975	-6.69661	1.66076	1.9687
31.98	-6.69661	1.64858	1.96886
31.985	-4.5654	1.92594	1.97409
31.99	-4.5654	1.78786	1.97983
31.995	-4.5654	1.88382	1.98183
32	-4.5654	1.99187	1.98502
32.005	-6.22935	2.2527	1.98797
32.01	-6.22935	1.98375	1.98397
32.015	-6.22935	2.15885	1.9834
32.02	-6.22935	2.57531	1.98121
32.025	-10.9726	2.2869	1.9807
32.03	-10.9726	2.08702	1.98432
32.035	-10.9726	1.98982	1.98074
32.04	-10.9726	2.25906	1.97875
32.045	-13.5746	2.14244	1.97818
32.05	-13.5746	1.89405	1.97845
32.055	-13.5746	1.97346	1.97914
32.06	-13.5746	1.81175	1.97671
32.065	-13.223	2.00079	1.98012
32.07	-13.223	2.10935	1.98393
32.075	-13.223	2.16704	1.98459
32.08	-13.223	1.59144	1.9895
32.085	-11.8823	1.70183	1.99375
32.09	-11.8823	1.41078	1.99179
32.095	-11.8823	1.78633	1.99174
32.1	-11.8823	2.0966	1.98979
32.105	-10.0916	2.17008	1.99042
32.11	-10.0916	1.95723	1.98924
32.115	-10.0916	1.96295	1.98883
32.12	-10.0916	2.16149	1.9891
32.125	-8.55464	2.38113	1.98429
32.13	-8.55464	1.88127	1.98656
32.135	-8.55464	1.79494	1.99144
32.14	-8.55464	2.26324	1.99661
32.145	-8.51158	1.77329	1.99622
32.15	-8.51158	2.43214	1.99339
32.155	-8.51158	1.7175	1.99595
32.16	-8.51158	1.58397	2.00178
32.165	-8.14135	1.85966	1.99808
32.17	-8.14135	2.38476	2.00353
32.175	-8.14135	1.98998	2.00323
32.18	-8.14135	1.9785	2.01322
32.185	-8.11568	2.29702	2.01635
32.19	-8.11568	2.01596	2.01228
32.195	-8.11568	1.48655	2.00935
32.2	-8.11568	2.10406	2.01014
32.205	-3.18868	1.76354	2.01462
32.21	-3.18868	1.56447	2.01895
32.215	-3.18868	2.00788	2.01663
32.22	-3.18868	2.02942	2.01284
32.225	-3.01642	1.66982	2.0182
32.23	-3.01642	2.09666	2.0221
32.235	-3.01642	2.22358	2.02822
32.24	-3.01642	2.29871	2.02464
32.245	-5.555	1.78032	2.02326
32.25	-5.555	2.36925	2.02359
32.255	-5.555	2.42558	2.0266
32.26	-5.555	2.00643	2.02334
32.265	-8.39567	2.33139	2.02568
32.27	-8.39567	1.89724	2.02338
32.275	-8.39567	2.21602	2.01645
32.28	-8.39567	2.25212	2.01668
32.285	-8.48385	1.82537	2.01629
32.29	-8.48385	1.93474	2.01519
32.295	-8.48385	1.84608	2.01554
32.3	-8.48385	1.86683	2.01396
32.305	-7.68063	1.79583	2.01556
32.31	-7.68063	1.91072	2.01407
32.315	-7.68063	2.1908	2.01512
32.32	-7.68063	2.0319	2.01609
32.325	-7.50409	2.14962	2.01597
32.33	-7.50409	2.24141	2.01304
32.335	-7.50409	1.92299	2.01308
32.34	-7.50409	1.93274	2.01367
32.345	-6.4826	2.16365	2.01939
32.35	-6.4826	1.96697	2.02126
32.355	-6.4826	1.88952	2.0218
32.36	-6.4826	2.15117	2.01996
32.365	-7.67049	2.00804	2.01897
32.37	-7.67049	2.26635	2.01897
32.375	-7.67049	1.51939	2.01623
32.38	-7.67049	2.02094	2.01275
32.385	-6.28138	2.33064	2.0146
32.39	-6.28138	2.2806	2.02315
32.395	-6.28138	1.95456	2.02164
32.4	-6.28138	1.97989	2.02326
32.405	-3.68032	2.18247	2.01257
32.41	-3.68032	2.76473	2.01301
32.415	-3.68032	1.56279	2.01591
32.42	-3.68032	2.29499	2.01679
32.425	-6.74675	1.8296	2.00732
32.43	-6.74675	2.53829	2.00602
32.435	-6.74675	2.4737	2.00153
32.44	-6.74675	2.18873	1.99415
32.445	-9.51595	1.89993	1.99422
32.45	-9.51595	2.03501	2.00052
32.455	-9.51595	2.17898	1.99981
32.46	-9.51595	1.83427	1.99826
32.465	-9.78681	1.75141	2.0028
32.47	-9.78681	1.75975	1.99726
32.475	-9.78681	2.05691	1.99334
32.48	-9.78681	2.05437	1.99739
32.485	-9.40348	2.26652	1.99309
32.49	-9.40348	1.5647	1.98969
32.495	-9.40348	1.64839	1.98451
32.5	-9.40348	1.91697	1.98616
32.505	-12.7475	2.29597	1.99
32.51	-12.7475	1.92384	1.98658
32.515	-12.7475	2.21945	1.99114
32.52	-12.7475	1.92673	1.99108
32.525	-12.8782	1.87492	1.99048
32.53	-12.8782	2.31063	1.9914
32.535	-12.8782	2.04769	1.99156
32.54	-12.8782	1.87818	1.99124
32.545	-11.8792	2.29462	1.99679
32.55	-11.8792	1.98284	1.99881
32.555	-11.8792	2.05628	2.00196
32.56	-11.8792	1.82288	2.00308
32.565	-7.76685	1.91749	2.00702
32.57	-7.76685	2.09838	2.0085
32.575	-7.76685	2.0972	2.00616
32.58	-7.76685	1.87176	2.00661
32.585	-3.64679	1.59504	2.00298
32.59	-3.64679	1.76124	1.99913
32.595	-3.64679	1.9894	1.99906
32.6	-3.64679	1.9751	1.99641
32.605	-4.58682	2.1507	1.99393
32.61	-4.58682	1.98423	1.99315
32.615	-4.58682	1.85743	1.9865
32.62	-4.58682	1.96304	1.97731
32.625	-2.65288	1.88406	1.97005
32.63	-2.65288	2.02969	1.97771
32.635	-2.65288	2.06881	1.97816
32.64	-2.65288	2.65801	1.97523
32.645	-4.04677	2.11083	1.97165
32.65	-4.04677	1.93678	1.96901
32.655	-4.04677	1.35286	1.96487
32.66	-4.04677	1.76193	1.96141
32.665	-2.50652	1.87672	1.95245
32.67	-2.50652	1.94811	1.95624
32.675	-2.50652	1.42896	1.95416
32.68	-2.50652	1.85835	1.95346
32.685	-0.819816	1.52531	1.94581
32.69	-0.819816	1.55172	1.94158
32.695	-0.819816	2.02324	1.9428
32.7	-0.819816	2.12237	1.94477
32.705	-2.07366	2.03266	1.94157
32.71	-2.07366	1.60654	1.93901
32.715	-2.07366	2.02318	1.93667
32.72	-2.07366	1.44811	1.93945
32.725	3.0395	1.63349	1.94452
32.73	3.0395	2.07873	1.94609
32.735	3.0395	1.66283	1.94859
32.74	3.0395	1.88024	1.94893
32.745	7.16827	1.77552	1.9479
32.75	7.16827	1.94653	1.95042
32.755	7.16827	2.75722	1.94944
32.76	7.16827	2.08067	1.94603
32.765	4.96962	2.46704	1.94604
32.77	4.96962	2.32473	1.94715
32.775	4.96962	1.83726	1.94542
32.78	4.96962	2.30861	1.94218
32.785	-0.560394	2.2682	1.94518
32.79	-0.560394	1.79312	1.94648
32.795	-0.560394	2.4951	1.94353
32.8	-0.560394	2.05065	1.93766
32.805	-2.65762	2.18451	1.93893
32.81	-2.65762	1.90865	1.94182
32.815	-2.65762	2.30853	1.94971
32.82	-2.65762	2.34072	1.94913
32.825	-3.21787	1.79579	1.94812
32.83	-3.21787	2.19443	1.95278
32.835	-3.21787	1.87501	1.96081
32.84	-3.21787	1.53384	1.96633
32.845	-0.982282	1.92648	1.97389
32.85	-0.982282	1.89543	1.97661
32.855	-0.982282	1.71678	1.98091
32.86	-0.982282	1.81039	1.98064
32.865	-0.0309403	1.4797	1.98275
32.87	-0.0309403	1.0796	1.97983
32.875	-0.0309403	1.533	1.97689
32.88	-0.0309403	2.29307	1.97707
32.885	-1.88031	2.06695	1.97316
32.89	-1.88031	2.0347	1.9746
32.895	-1.88031	1.91932	1.96518
32.9	-1.88031	1.68717	1.96156
32.905	1.44605	1.56238	1.96027
32.91	1.44605	1.83229	1.9616
32.915	1.44605	1.85993	1.96296
32.92	1.44605	1.94586	1.96672
32.925	0.288004	2.08459	1.97348
32.93	0.288004	1.75896	1.97865
32.935	0.288004	1.76566	1.97817
32.94	0.288004	2.04647	1.98943
32.945	0.45124	2.31225	1.99205
32.95	0.45124	2.0986	1.99337
32.955	0.45124	1.71164	1.98616
32.96	0.45124	1.92056	1.98684
32.965	0.85023	1.59823	1.98663
32.97	0.85023	2.03229	1.98255
32.975	0.85023	2.27183	1.98802
32.98	0.85023	2.21499	1.98787
32.985	-1.99706	2.30702	1.98674
32.99	-1.99706	2.30127	1.99122
32.995	-1.99706	1.4603	1.99445
33	-1.99706	1.90285	1.99338
33.005	-2.5561	1.81851	1.99171
33.01	-2.5561	1.95154	1.98124
33.015	-2.5561	1.92473	1.9799
33.02	-2.5561	2.33181	1.97642
33.025	-1.49501	1.75137	1.97159
33.03	-1.49501	1.54755	1.97536
33.035	-1.49501	2.61365	1.97641
33.04	-1.49501	2.17931	1.97767
33.045	1.43474	1.58039	1.98192
33.05	1.43474	1.70152	1.98017
33.055	1.43474	2.11069	1.98267
33.06	1.43474	2.3491	1.97943
33.065	-1.50153	2.61881	1.97778
33.07	-1.50153	1.85973	1.97612
33.075	-1.50153	1.99566	1.97435
33.08	-1.50153	2.56811	1.98006
33.085	-5.04226	2.68331	1.97913
33.09	-5.04226	2.15172	1.98054
33.095	-5.04226	2.5256	1.98523
33.1	-5.04226	2.26409	1.98459
33.105	-8.19496	2.40919	1.98964
33.11	-8.19496	2.12381	1.99161
33.115	-8.19496	2.19649	1.98969
33.12	-8.19496	1.56322	1.99143
33.125	-5.06321	1.66568	2.00326
33.13	-5.06321	1.90184	2.00212
33.135	-5.06321	1.63487	1.99398
33.14	-5.06321	2.21435	1.98892
33.145	-4.84776	1.70657	1.98887
33.15	-4.84776	1.74575	1.99113
33.155	-4.84776	1.80608	1.99659
33.16	-4.84776	1.4874	2.00298
33.165	-4.92111	1.89961	1.99985
33.17	-4.92111	2.25588	2.0019
33.175	-4.92111	2.63075	1.99927
33.18	-4.92111	1.95133	1.99707
33.185	-3.19056	1.80982	1.99562
33.19	-3.19056	2.66274	1.99691
33.195	-3.19056	1.81678	1.99649
33.2	-3.19056	2.15615	1.98906
33.205	-5.08927	1.39376	1.98785
33.21	-5.08927	2.1018	1.9881
33.215	-5.08927	1.58557	1.9934
33.22	-5.08927	1.61036	1.99956
33.225	-1.84157	2.00127	2.00276
33.23	-1.84157	1.61781	1.99919
33.235	-1.84157	1.9647	2.00358
33.24	-1.84157	2.11513	2.0015
33.245	3.56604	2.20734	1.99468
33.25	3.56604	1.66657	2.00359
33.255	3.56604	1.77811	2.0089
33.26	3.56604	1.69939	2.01111
33.265	5.82552	1.9462	2.01558
33.27	5.82552	2.11492	2.0147
33.275	5.82552	1.83725	2.01329
33.28	5.82552	2.21835	2.0121
33.285	4.85364	2.41455	2.01456
33.29	4.85364	2.39564	2.00469
33.295	4.85364	2.22204	1.99917
33.3	4.85364	2.3186	2.00667
33.305	2.62772	2.30262	2.0093
33.31	2.62772	1.85704	2.01059
33.315	2.62772	1.742	2.00849
33.32	2.62772	2.14093	2.00385
33.325	0.499024	2.1621	2.00499
33.33	0.499024	2.37226	2.00403
33.335	0.499024	2.10097	1.99336
33.34	0.499024	2.01722	1.98899
33.345	-0.27713	2.00727	1.98704
33.35	-0.27713	1.86185	1.97993
33.355	-0.27713	2.40613	1.9786
33.36	-0.27713	1.91551	1.97582
33.365	0.816023	1.61694	1.97382
33.37	0.816023	1.65492	1.96992
33.375	0.816023	2.27402	1.96767
33.38	0.816023	1.41855	1.97371
33.385	5.59611	1.47023	1.97598
33.39	5.59611	1.55601	1.9784
33.395	5.59611	2.02996	1.97877
33.4	5.59611	2.14727	1.98625
33.405	1.73741	2.23937	1.9865
33.41	1.73741	2.20755	1.98325
33.415	1.73741	1.51577	1.99205
33.42	1.73741	2.0676	1.99228
33.425	1.90502	1.67941	1.99149
33.43	1.90502	1.8624	1.98623
33.435	1.90502	1.61246	1.98776
33.44	1.90502	1.89672	1.98781
33.445	1.90975	2.00422	1.98294
33.45	1.90975	1.5614	1.98397
33.455	1.90975	1.97676	1.97567
33.46	1.90975	1.73602	1.97869
33.465	2.62813	2.45648	1.97706
33.47	2.62813	2.21995	1.97848
33.475	2.62813	2.35536	1.98418
33.48	2.62813	1.91144	1.98619
33.485	3.45868	2.65891	1.99252
33.49	3.45868	2.09624	1.99378
33.495	3.45868	1.61319	1.99617
33.5	3.45868	2.35989	1.9976
33.505	-0.0451234	2.4387	2.00389
33.51	-0.0451234	2.04238	2.00533
33.515	-0.0451234	2.40308	2.00673
33.52	-0.0451234	1.83555	2.01083
33.525	2.95521	2.18945	2.01052
33.53	2.95521	1.63097	2.01549
33.535	2.95521	1.79638	2.01433
33.54	2.95521	1.61604	2.01239
33.545	3.58608	1.62189	2.00181
33.55	3.58608	2.33865	1.99914
33.555	3.58608	1.96681	1.99425
33.56	3.58608	2.2412	1.98986
33.565	2.13998	2.13637	1.992
33.57	2.13998	2.15019	1.99471
33.575	2.13998	1.97495	1.99134
33.58	2.13998	1.89876	1.98777
33.585	1.98361	1.49042	1.98274
33.59	1.98361	2.24213	1.98184
33.595	1.98361	1.95441	1.98278
33.6	1.98361	1.80777	1.98098
33.605	3.0396	2.12994	1.98522
33.61	3.0396	2.12851	1.98146
33.615	3.0396	1.92206	1.98243
33.62	3.0396	1.80244	1.98366
33.625	3.20747	1.33601	1.98149
33.63	3.20747	2.2751	1.97882
33.635	3.20747	2.13135	1.98399
33.64	3.20747	1.87985	1.99298
33.645	1.65924	2.25083	1.99535
33.65	1.65924	2.46239	1.99357
33.655	1.65924	1.77089	1.9944
33.66	1.65924	1.47849	1.99372
33.665	2.01713	2.37564	1.99102
33.67	2.01713	1.9227	1.99939
33.675	2.01713	2.17627	2.00254
33.68	2.01713	2.09944	2.00637
33.685	1.3051	2.10575	2.00785
33.69	1.3051	1.81457	2.01621
33.695	1.3051	2.17177	2.02182
33.7	1.3051	1.91998	2.02034
33.705	6.61056	1.31831	2.02389
33.71	6.61056	1.69853	2.02526
33.715	6.61056	1.93741	2.03378
33.72	6.61056	1.72942	2.03044
33.725	6.2273	2.18565	2.02591
33.73	6.2273	2.20418	2.01934
33.735	6.2273	2.25687	2.0214
33.74	6.2273	2.09202	2.01085
33.745	3.58723	2.35701	2.01128
33.75	3.58723	2.35112	2.01479
33.755	3.58723	2.30252	2.01069
33.76	3.58723	1.92287	2.00571
33.765	2.60568	1.84098	2.00296
33.77	2.60568	2.36097	1.99341
33.775	2.60568	2.08276	1.99515
33.78	2.60568	2.33942	1.99203
33.785	-2.49207	2.10144	1.99293
33.79	-2.49207	2.21886	1.99659
33.795	-2.49207	1.32651	1.99989
33.8	-2.49207	1.95311	2.00327
33.805	-1.15533	1.8247	2.00402
33.81	-1.15533	1.85915	2.00226
33.815	-1.15533	2.07247	1.99872
33.82	-1.15533	2.01564	1.9938
33.825	2.10935	1.80119	1.99438
33.83	2.10935	1.80139	1.99506
33.835	2.10935	1.86462	1.99694
33.84	2.10935	2.00967	1.9993
33.845	4.35747	2.11158	1.99328
33.85	4.35747	1.82625	1.99793
33.855	4.35747	2.29027	2.00417
33.86	4.35747	2.0255	2.00613
33.865	4.18171	2.01339	2.00671
33.87	4.18171	1.74124	2.00697
33.875	4.18171	1.43608	2.0091
33.88	4.18171	2.00492	2.01541
33.885	7.20426	1.9405	2.01689
33.89	7.20426	2.37775	2.01886
33.895	7.20426	1.79536	2.0229
33.9	7.20426	1.85032	2.01794
33.905	4.74364	2.23113	2.01445
33.91	4.74364	2.17025	2.02061
33.915	4.74364	1.93521	2.02512
33.92	4.74364	2.36178	2.01606
33.925	4.55886	2.38513	2.01639
33.93	4.55886	2.06682	2.01278
33.935	4.55886	2.01174	2.01292
33.94	4.55886	2.45629	2.01139
33.945	0.383289	2.46367	2.01018
33.95	0.383289	1.85501	2.00746
33.955	0.383289	1.91914	2.00659
33.96	0.383289	2.11595	2.00915
33.965	-0.00183195	2.59657	2.01481
33.97	-0.00183195	2.11845	2.01159
33.975	-0.00183195	1.7623	2.01662
33.98	-0.00183195	1.69243	2.01304
33.985	0.85049	2.11961	2.01223
33.99	0.85049	1.59276	2.01224
33.995	0.85049	2.13963	2.01136
34	0.85049	1.96832	2.00536
34.005	5.38146	1.94581	2.00088
34.01	5.38146	1.9352	1.99784
34.015	5.38146	1.76444	1.99612
34.02	5.38146	1.43907	1.99654
34.025	10.9741	2.01136	1.98642
34.03	10.9741	1.87416	1.98454
34.035	10.9741	1.72206	1.98242
34.04	10.9741	2.1653	1.98145
34.045	9.04017	1.94978	1.975
34.05	9.04017	1.96321	1.9808
34.055	9.04017	2.41473	1.9786
34.06	9.04017	1.78835	1.97529
34.065	9.72916	1.88362	1.97776
34.07	9.72916	1.63994	1.97645
34.075	9.72916	2.20917	1.97439
34.08	9.72916	2.04373	1.97885
34.085	8.09444	2.08799	1.98019
34.09	8.09444	1.72943	1.9815
34.095	8.09444	1.63368	1.9767
34.1	8.09444	2.42416	1.97391
34.105	5.48341	2.43798	1.97122
34.11	5.48341	2.32797	1.96711
34.115	5.48341	2.18659	1.96975
34.12	5.48341	1.94868	1.97509
34.125	4.60941	2.01792	1.97487
34.13	4.60941	1.9729	1.98335
34.135	4.60941	2.42454	1.9765
34.14	4.60941	2.32986	1.97461
34.145	5.15553	2.28832	1.97279
34.15	5.15553	1.75	1.97392
34.155	5.15553	2.11009	1.98013
34.16	5.15553	2.39324	1.97675
34.165	4.4275	1.93322	1.97691
34.17	4.4275	1.46071	1.98044
34.175	4.4275	1.95612	1.97466
34.18	4.4275	1.81138	1.96854
34.185	5.33489	2.11355	1.96699
34.19	5.33489	1.95145	1.96956
34.195	5.33489	1.69243	1.96776
34.2	5.33489	1.89769	1.96635
34.205	5.54707	1.83191	1.96867
34.21	5.54707	1.57687	1.97139
34.215	5.54707	2.27039	1.96882
34.22	5.54707	1.61159	1.96098
34.225	5.29819	2.23758	1.958
34.23	5.29819	1.82389	1.95303
34.235	5.29819	2.12299	1.95611
34.24	5.29819	2.25742	1.95356
34.245	3.96477	2.0027	1.95925
34.25	3.96477	1.75171	1.95703
34.255	3.96477	1.89815	1.96036
34.26	3.96477	1.99554	1.95938
34.265	6.2863	1.7489	1.96144
34.27	6.2863	1.88389	1.96071
34.275	6.2863	1.33865	1.96412
34.28	6.2863	1.89294	1.96148
34.285	5.2532	2.12525	1.96418
34.29	5.2532	2.00318	1.97015
34.295	5.2532	1.56756	1.96657
34.3	5.2532	1.91298	1.96889
34.305	8.12847	1.7306	1.96656
34.31	8.12847	1.49036	1.96591
34.315	8.12847	2.10894	1.97338
34.32	8.12847	1.94017	1.97704
34.325	7.87029	1.80726	1.98307
34.33	7.87029	2.25182	1.98543
34.335	7.87029	1.93673	1.98095
34.34	7.87029	1.99715	1.98212
34.345	9.44363	1.52462	1.98859
34.35	9.44363	1.82924	1.99478
34.355	9.44363	1.55529	1.99099
34.36	9.44363	1.87458	1.98768
34.365	9.6244	2.29282	1.98568
34.37	9.6244	2.55265	1.98893
34.375	9.6244	1.71867	1.98584
34.38	9.6244	2.29281	1.98426
34.385	8.42171	1.31266	1.98312
34.39	8.42171	1.74937	1.97932
34.395	8.42171	2.19403	1.97269
34.4	8.42171	1.90993	1.96932
34.405	6.25931	2.47747	1.97231
34.41	6.25931	1.89008	1.97348
34.415	6.25931	2.18636	1.97298
34.42	6.25931	2.29163	1.97305
34.425	8.90432	1.77734	1.97773
34.43	8.90432	1.76749	1.97358
34.435	8.90432	1.91012	1.97677
34.44	8.90432	2.27091	1.97639
34.445	6.92388	2.27457	1.98332
34.45	6.92388	2.32176	1.98611
34.455	6.92388	2.08967	1.99253
34.46	6.92388	2.19378	1.99354
34.465	4.30443	1.85624	1.99678
34.47	4.30443	1.80466	1.99114
34.475	4.30443	1.81688	1.99721
34.48	4.30443	1.26049	1.99626
34.485	7.62426	2.00349	1.99956
34.49	7.62426	1.86234	2.00001
34.495	7.62426	2.16777	1.99904
34.5	7.62426	1.9149	2.00038
34.505	5.84405	2.30435	1.99578
34.51	5.84405	1.84699	1.99444
34.515	5.84405	2.14309	1.99735
34.52	5.84405	1.69139	2.00305
34.525	8.78137	1.78325	2.00138
34.53	8.78137	1.74475	2.00503
34.535	8.78137	2.14705	2.00334
34.54	8.78137	2.32469	2.00286
34.545	10.365	1.80433	2.00261
34.55	10.365	2.18318	2.006
34.555	10.365	1.72787	2.00517
34.56	10.365	2.34905	2.0051
34.565	6.50079	2.5433	2.01747
34.57	6.50079	2.25342	2.01313
34.575	6.50079	2.24905	2.00907
34.58	6.50079	2.44717	2.00885
34.585	5.38498	1.59168	2.00648
34.59	5.38498	2.20564	2.00694
34.595	5.38498	2.38268	2.00441
34.6	5.38498	2.25926	2.00784
34.605	3.92813	2.04162	2.01006
34.61	3.92813	2.10301	2.01076
34.615	3.92813	2.1264	2.00813
34.62	3.92813	2.51437	2.00376
34.625	4.17682	1.63736	1.99737
34.63	4.17682	1.85834	1.99699
34.635	4.17682	1.85737	1.9939
34.64	4.17682	2.04086	1.99754
34.645	5.20055	1.66036	1.99776
34.65	5.20055	1.94732	1.99557
34.655	5.20055	2.05275	1.99411
34.66	5.20055	2.22784	1.98799
34.665	6.19124	2.34252	1.98626
34.67	6.19124	1.9411	1.98504
34.675	6.19124	1.93308	1.97862
34.68	6.19124	1.53682	1.97864
34.685	7.39494	2.13316	1.9834
34.69	7.39494	2.07604	1.98416
34.695	7.39494	2.65097	1.98282
34.7	7.39494	1.97394	1.98311
34.705	2.43592	2.54679	1.97969
34.71	2.43592	1.93344	1.98267
34.715	2.43592	1.90386	1.98472
34.72	2.43592	1.70113	1.98447
34.725	3.07602	2.22472	1.98856
34.73	3.07602	2.14186	1.99226
34.735	3.07602	2.15726	1.99681
34.74	3.07602	2.16802	1.99379
34.745	0.19565	2.15943	1.99481
34.75	0.19565	2.13757	1.98972
34.755	0.19565	1.28763	1.98884
34.76	0.19565	1.76258	1.98651
34.765	-2.70017	2.29006	1.9868
34.77	-2.70017	2.32425	1.98795
34.775	-2.70017	1.71484	1.99108
34.78	-2.70017	1.70781	1.9908
34.785	-2.05287	1.72233	1.99732
34.79	-2.05287	2.07629	1.99474
34.795	-2.05287	1.97854	1.99311
34.8	-2.05287	1.9092	1.99204
34.805	-0.779658	1.82948	1.98856
34.81	-0.779658	1.72366	1.98646
34.815	-0.779658	2.73966	1.98239
34.82	-0.779658	1.67054	1.97464
34.825	-1.88035	1.53017	1.96793
34.83	-1.88035	1.78522	1.95906
34.835	-1.88035	2.01197	1.95304
34.84	-1.88035	1.98305	1.95401
34.845	1.32503	1.74188	1.9494
34.85	1.32503	1.87134	1.94257
34.855	1.32503	2.05323	1.93933
34.86	1.32503	1.62645	1.93818
34.865	5.44109	1.60844	1.9345
34.87	5.44109	1.85181	1.93325
34.875	5.44109	1.90658	1.93068
34.88	5.44109	1.68039	1.93421
34.885	6.66955	1.98086	1.93438
34.89	6.66955	1.68086	1.93301
34.895	6.66955	1.7712	1.93564
34.9	6.66955	1.97266	1.94182
34.905	5.30407	1.76221	1.94503
34.91	5.30407	1.86028	1.9452
34.915	5.30407	1.71458	1.94139
34.92	5.30407	2.06324	1.93694
34.925	2.74519	1.64324	1.93448
34.93	2.74519	1.77998	1.93337
34.935	2.74519	2.24741	1.93903
34.94	2.74519	1.987	1.93436
34.945	-0.0362458	2.13536	1.93628
34.95	-0.0362458	2.30386	1.93188
34.955	-0.0362458	1.97723	1.9334
34.96	-0.0362458	2.39007	1.92668
34.965	-0.968952	2.40126	1.92413
34.97	-0.968952	1.83073	1.92856
34.975	-0.968952	2.21747	1.93794
34.98	-0.968952	2.19128	1.93356
34.985	-0.239341	1.71999	1.93042
34.99	-0.239341	1.69856	1.92694
34.995	-0.239341	1.96523	1.92215
35	-0.239341	1.65341	1.92112
35.005	-2.73121	1.82637	1.91822
35.01	-2.73121	2.0687	1.92666
35.015	-2.73121	1.87624	1.92802
35.02	-2.73121	2.25937	1.92528
35.025	-5.86792	2.00745	1.92141
35.03	-5.86792	1.75483	1.92615
35.035	-5.86792	2.40329	1.93316
35.04	-5.86792	1.88602	1.93821
35.045	-7.11102	2.16077	1.93439
35.05	-7.11102	1.69648	1.93524
35.055	-7.11102	1.83129	1.93738
35.06	-7.11102	1.51526	1.95133
35.065	-3.11842	1.93872	1.95777
35.07	-3.11842	1.75978	1.95116
35.075	-3.11842	1.57586	1.94963
35.08	-3.11842	1.35398	1.9506
35.085	3.61057	1.8387	1.94913
35.09	3.61057	1.68973	1.95042
35.095	3.61057	1.73978	1.94775
35.1	3.61057	1.6932	1.94687
35.105	3.93506	1.93214	1.95101
35.11	3.93506	1.92507	1.95577
35.115	3.93506	1.73164	1.96055
35.12	3.93506	2.00002	1.9645
35.125	5.26733	2.25466	1.96764
35.13	5.26733	1.99422	1.96825
35.135	5.26733	1.8756	1.96808
35.14	5.26733	1.71906	1.97026
35.145	4.21192	2.30559	1.9708
35.15	4.21192	2.28494	1.97088
35.155	4.21192	2.27166	1.96756
35.16	4.21192	2.06981	1.96906
35.165	2.26357	1.8431	1.96393
35.17	2.26357	1.89355	1.9621
35.175	2.26357	1.69191	1.96416
35.18	2.26357	1.82171	1.96763
35.185	1.2037	2.10779	1.96783
35.19	1.2037	1.66184	1.96775
35.195	1.2037	2.27012	1.96615
35.2	1.2037	2.20656	1.96797
35.205	1.70293	2.12683	1.96969
35.21	1.70293	1.86881	1.97011
35.215	1.70293	1.67563	1.96482
35.22	1.70293	2.35115	1.96662
35.225	1.2978	2.6487	1.97658
35.23	1.2978	1.78213	1.97231
35.235	1.2978	1.82523	1.96991
35.24	1.2978	1.8055	1.96873
35.245	3.44267	1.68404	1.97071
35.25	3.44267	2.05515	1.96668
35.255	3.44267	1.84448	1.96932
35.26	3.44267	2.14026	1.97022
35.265	2.21535	1.90029	1.9705
35.27	2.21535	2.01307	1.97882
35.275	2.21535	1.93358	1.97462
35.28	2.21535	2.19307	1.97628
35.285	0.381752	2.41618	1.98065
35.29	0.381752	2.23264	1.97377
35.295	0.381752	1.69055	1.97159
35.3	0.381752	2.0646	1.97192
35.305	-2.60399	2.12455	1.981
35.31	-2.60399	3.23871	1.98597
35.315	-2.60399	2.37439	1.99125
35.32	-2.60399	2.07225	1.98846
35.325	-4.03602	1.51587	1.99022
35.33	-4.03602	1.62833	1.99308
35.335	-4.03602	1.63643	1.99635
35.34	-4.03602	2.14221	1.9975
35.345	-1.9741	1.7131	1.99833
35.35	-1.9741	1.65284	1.99651
35.355	-1.9741	2.28959	1.99636
35.36	-1.9741	2.53415	1.99819
35.365	-2.35109	2.109	1.99578
35.37	-2.35109	2.00759	1.99638
35.375	-2.35109	2.16894	1.99604
35.38	-2.35109	1.96782	1.98795
35.385	-0.606457	1.66358	1.986
35.39	-0.606457	2.20118	1.989
35.395	-0.606457	1.73534	1.99497
35.4	-0.606457	1.77929	1.99004
35.405	0.729051	1.63784	1.98528
35.41	0.729051	1.91289	1.98553
35.415	0.729051	1.34202	1.98966
35.42	0.729051	1.53011	1.99901
35.425	2.21678	2.27096	1.99869
35.43	2.21678	1.99461	2.00136
35.435	2.21678	1.79963	2.0055
35.44	2.21678	2.23896	2.00627
35.445	1.37151	1.82558	2.00322
35.45	1.37151	2.31954	2.00025
35.455	1.37151	2.47711	2.00127
35.46	1.37151	2.01959	1.99359
35.465	-1.19406	1.85618	1.99206
35.47	-1.19406	2.58329	1.99477
35.475	-1.19406	2.83612	1.99404
35.48	-1.19406	1.78628	1.98801
35.485	-1.01141	1.94957	1.99015
35.49	-1.01141	1.60071	1.98951
35.495	-1.01141	1.89813	1.99022
35.5	-1.01141	1.55829	1.99039
35.505	1.21167	1.92008	1.99649
35.51	1.21167	1.91707	1.99473
35.515	1.21167	2.09707	1.98655
35.52	1.21167	2.71656	1.9821
35.525	2.42092	1.83561	1.98047
35.53	2.42092	2.17448	1.98334
35.535	2.42092	2.19673	1.98382
35.54	2.42092	1.70862	1.98424
35.545	3.49825	1.66564	1.97802
35.55	3.49825	2.19339	1.98109
35.555	3.49825	2.61403	1.97854
35.56	3.49825	2.33336	1.9766
35.565	2.6173	2.04838	1.96421
35.57	2.6173	1.65713	1.9616
35.575	2.6173	1.93691	1.95999
35.58	2.6173	1.86496	1.96688
35.585	5.16733	1.68436	1.97185
35.59	5.16733	1.95505	1.9719
35.595	5.16733	1.7734	1.96466
35.6	5.16733	1.55603	1.96686
35.605	8.46638	1.67846	1.96394
35.61	8.46638	2.11663	1.95602
35.615	8.46638	1.68188	1.94702
35.62	8.46638	1.79146	1.93909
35.625	12.0616	1.96583	1.93647
35.63	12.0616	1.43792	1.93235
35.635	12.0616	1.79704	1.93226
35.64	12.0616	2.17874	1.92759
35.645	9.13559	2.32189	1.927
35.65	9.13559	1.8082	1.93142
35.655	9.13559	1.80349	1.93306
35.66	9.13559	2.29714	1.93525
35.665	4.81214	2.48683	1.93403
35.67	4.81214	2.78764	1.94101
35.675	4.81214	1.8608	1.95239
35.68	4.81214	1.9625	1.95024
35.685	3.81794	2.23967	1.95183
35.69	3.81794	2.18534	1.95145
35.695	3.81794	1.35341	1.94953
35.7	3.81794	1.97049	1.95361
35.705	4.62396	2.3095	1.9521
35.71	4.62396	1.35147	1.94573
35.715	4.62396	1.71387	1.94489
35.72	4.62396	1.94973	1.945
35.725	3.9539	2.27702	1.94168
35.73	3.9539	2.03996	1.93604
35.735	3.9539	1.99845	1.93696
35.74	3.9539	1.7604	1.93383
35.745	3.10835	1.87728	1.93453
35.75	3.10835	1.70146	1.93574
35.755	3.10835	2.67109	1.93736
35.76	3.10835	1.66604	1.93152
35.765	6.28019	1.31497	1.93012
35.77	6.28019	1.45024	1.92643
35.775	6.28019	1.84823	1.9228
35.78	6.28019	2.22427	1.92136
35.785	6.00427	2.24064	1.91371
35.79	6.00427	2.45877	1.91106
35.795	6.00427	1.60514	1.91593
35.8	6.00427	2.0006	1.91818
35.805	6.60226	1.80696	1.91132
35.81	6.60226	1.9287	1.8973
35.815	6.60226	1.98677	1.89372
35.82	6.60226	2.11053	1.89185
35.825	6.11866	1.90995	1.88858
35.83	6.11866	2.21145	1.88644
35.835	6.11866	2.13071	1.88133
35.84	6.11866	1.64108	1.88337
35.845	8.95217	1.41153	1.88159
35.85	8.95217	1.93541	1.88341
35.855	8.95217	1.35727	1.89163
35.86	8.95217	1.49043	1.89381
35.865	14.9336	1.6249	1.89142
35.87	14.9336	1.30766	1.89234
35.875	14.9336	1.74367	1.89406
35.88	14.9336	1.75261	1.89011
35.885	19.5286	1.95834	1.89516
35.89	19.5286	1.19243	1.90072
35.895	19.5286	2.14145	1.8999
35.9	19.5286	2.18142	1.89376
35.905	16.6021	1.94475	1.89601
35.91	16.6021	1.85933	1.90123
35.915	16.6021	1.78982	1.89829
35.92	16.6021	2.04659	1.89465
35.925	12.6397	2.67982	1.88244
35.93	12.6397	2.05393	1.88217
35.935	12.6397	2.15539	1.88533
35.94	12.6397	1.76039	1.88238
35.945	11.1954	2.04512	1.88314
35.95	11.1954	2.23838	1.88679
35.955	11.1954	2.16624	1.88437
35.96	11.1954	1.83465	1.88302
35.965	7.17805	1.93379	1.88702
35.97	7.17805	1.86783	1.89056
35.975	7.17805	2.24834	1.89286
35.98	7.17805	2.26652	1.89159
35.985	4.75148	1.87827	1.89927
35.99	4.75148	1.63344	1.89522
35.995	4.75148	1.67183	1.89479
36	4.75148	2.02057	1.90357
36.005	5.36605	1.72133	1.91161
36.01	5.36605	1.3306	1.90791
36.015	5.36605	1.77559	1.91106
36.02	5.36605	1.72499	1.92204
36.025	6.61064	2.34894	1.92551
36.03	6.61064	1.69112	1.92348
36.035	6.61064	1.40128	1.92649
36.04	6.61064	1.92905	1.92641
36.045	6.22124	2.20033	1.92048
36.05	6.22124	1.89313	1.92807
36.055	6.22124	1.5002	1.92788
36.06	6.22124	1.19881	1.9321
36.065	10.1413	1.97138	1.93621
36.07	10.1413	1.85907	1.9389
36.075	10.1413	1.32681	1.93936
36.08	10.1413	1.72078	1.93935
36.085	14.6931	1.3498	1.93836
36.09	14.6931	1.88984	1.93396
36.095	14.6931	1.77548	1.93709
36.1	14.6931	1.95675	1.94111
36.105	13.0364	2.38666	1.94273
36.11	13.0364	1.89839	1.94981
36.115	13.0364	1.87549	1.95331
36.12	13.0364	1.77501	1.95844
36.125	11.628	1.96532	1.96351
36.13	11.628	1.56656	1.96791
36.135	11.628	1.94794	1.97313
36.14	11.628	2.35836	1.97682
36.145	8.88159	2.09593	1.9898
36.15	8.88159	1.70213	1.98549
36.155	8.88159	2.03545	1.98748
36.16	8.88159	2.33082	1.99482
36.165	9.34224	1.99939	1.99336
36.17	9.34224	2.11951	2.00127
36.175	9.34224	1.55468	2.00176
36.18	9.34224	1.83338	1.99657
36.185	13.0717	2.28156	1.99683
36.19	13.0717	1.9423	1.99439
36.195	13.0717	2.26121	1.99336
36.2	13.0717	1.72261	1.99294
36.205	15.6761	1.72595	1.98852
36.21	15.6761	2.17341	1.9861
36.215	15.6761	1.7557	1.98218
36.22	15.6761	2.07121	1.98365
36.225	15.0809	2.18138	1.97921
36.23	15.0809	2.1493	1.97417
36.235	15.0809	2.81575	1.97434
36.24	15.0809	1.58917	1.97262
36.245	17.8839	1.71666	1.97962
36.25	17.8839	2.76415	1.98671
36.255	17.8839	2.51355	1.98578
36.26	17.8839	2.29789	1.99289
36.265	14.5484	1.98429	2.00029
36.27	14.5484	2.42366	2.00675
36.275	14.5484	1.80063	2.00949
36.28	14.5484	1.64336	2.00461
36.285	12.258	2.52797	2.00268
36.29	12.258	2.23252	2.00751
36.295	12.258	1.86027	2.00534
36.3	12.258	2.37144	2.00405
36.305	5.55748	1.98106	2.00659
36.31	5.55748	2.23328	2.01042
36.315	5.55748	2.3439	2.01832
36.32	5.55748	2.25892	2.01856
36.325	1.29753	2.15665	2.02004
36.33	1.29753	1.90868	2.03065
36.335	1.29753	2.11148	2.03457
36.34	1.29753	1.68626	2.04219
36.345	0.263324	1.95765	2.04444
36.35	0.263324	1.81782	2.04385
36.355	0.263324	2.09834	2.04094
36.36	0.263324	2.07306	2.0354
36.365	1.9062	1.84376	2.03258
36.37	1.9062	2.14225	2.03054
36.375	1.9062	1.81993	2.03001
36.38	1.9062	2.18792	2.02655
36.385	4.10825	2.27999	2.02918
36.39	4.10825	2.33177	2.0252
36.395	4.10825	2.50261	2.01826
36.4	4.10825	1.70644	2.02525
36.405	-0.371153	2.38269	2.02618
36.41	-0.371153	2.68567	2.02665
36.415	-0.371153	1.71224	2.02557
36.42	-0.371153	2.58884	2.0269
36.425	3.00374	2.09605	2.02274
36.43	3.00374	2.15584	2.02918
36.435	3.00374	2.08	2.02878
36.44	3.00374	1.9089	2.02447
36.445	6.09231	1.65583	2.03114
36.45	6.09231	2.00321	2.02339
36.455	6.09231	1.79149	2.02395
36.46	6.09231	1.92225	2.02924
36.465	9.57377	1.4385	2.02746
36.47	9.57377	2.08208	2.02942
36.475	9.57377	1.42	2.02744
36.48	9.57377	1.73897	2.02836
36.485	12.3522	2.28321	2.02743
36.49	12.3522	1.70473	2.0184
36.495	12.3522	2.34043	2.02053
36.5	12.3522	2.38807	2.0285
36.505	13.6238	1.9267	2.0203
36.51	13.6238	2.43949	2.01649
36.515	13.6238	2.07822	2.01436
36.52	13.6238	2.42755	2.01537
36.525	10.9472	2.00221	2.00819
36.53	10.9472	1.85594	2.01186
36.535	10.9472	1.49598	2.01386
36.54	10.9472	1.88902	2.01154
36.545	10.1324	1.70963	2.00512
36.55	10.1324	2.07016	2.00729
36.555	10.1324	2.15022	2.00332
36.56	10.1324	1.88704	2.00541
36.565	10.9208	1.99682	2.0014
36.57	10.9208	1.99512	1.99749
36.575	10.9208	2.0085	1.99103
36.58	10.9208	2.39885	1.98301
36.585	8.64915	2.11694	1.9794
36.59	8.64915	2.11862	1.97637
36.595	8.64915	2.117	1.97495
36.6	8.64915	1.71601	1.96979
36.605	8.51096	1.6635	1.96689
36.61	8.51096	1.82688	1.96216
36.615	8.51096	1.61387	1.95699
36.62	8.51096	1.66922	1.95356
36.625	8.24124	1.72175	1.95009
36.63	8.24124	1.61513	1.9523
36.635	8.24124	1.83288	1.94958
36.64	8.24124	1.546	1.95062
36.645	7.63709	1.657	1.94592
36.65	7.63709	2.80218	1.94093
36.655	7.63709	1.79591	1.94085
36.66	7.63709	2.08319	1.9378
36.665	6.60062	2.22155	1.92841
36.67	6.60062	2.13328	1.93296
36.675	6.60062	1.69971	1.92504
36.68	6.60062	2.20466	1.92449
36.685	5.54225	1.7938	1.92562
36.69	5.54225	1.84604	1.91774
36.695	5.54225	2.61597	1.91401
36.7	5.54225	1.47855	1.91677
36.705	7.67931	1.77862	1.91502
36.71	7.67931	2.2604	1.92024
36.715	7.67931	1.99418	1.92384
36.72	7.67931	1.95366	1.93193
36.725	8.26498	1.87068	1.9258
36.73	8.26498	2.27454	1.92744
36.735	8.26498	2.05484	1.9283
36.74	8.26498	1.90432	1.92331
36.745	6.87344	1.80451	1.92862
36.75	6.87344	2.52083	1.9257
36.755	6.87344	1.93652	1.91713
36.76	6.87344	2.12832	1.91391
36.765	7.31228	2.0834	1.90726
36.77	7.31228	2.08615	1.9013
36.775	7.31228	1.69821	1.89626
36.78	7.31228	2.17168	1.89563
36.785	5.39246	1.84543	1.89293
36.79	5.39246	2.29362	1.89787
36.795	5.39246	1.58324	1.90159
36.8	5.39246	2.07963	1.90132
36.805	3.78913	1.97064	1.89758
36.81	3.78913	2.19212	1.899
36.815	3.78913	1.82828	1.90472
36.82	3.78913	1.94868	1.9056
36.825	2.32421	1.60691	1.90932
36.83	2.32421	1.34695	1.91575
36.835	2.32421	1.54352	1.91577
36.84	2.32421	1.80527	1.91097
36.845	6.99859	1.54319	1.90887
36.85	6.99859	1.43614	1.90382
36.855	6.99859	1.52522	1.90772
36.86	6.99859	1.62033	1.90831
36.865	6.64043	1.55137	1.90644
36.87	6.64043	1.49761	1.9138
36.875	6.64043	1.79138	1.91423
36.88	6.64043	2.04305	1.91359
36.885	7.9598	1.9132	1.91825
36.89	7.9598	2.38552	1.92011
36.895	7.9598	1.8566	1.92193
36.9	7.9598	1.99848	1.92689
36.905	10.0745	1.69852	1.91861
36.91	10.0745	2.07506	1.91523
36.915	10.0745	1.73715	1.91944
36.92	10.0745	2.17196	1.91626
36.925	7.63511	1.78844	1.91657
36.93	7.63511	2.04047	1.92173
36.935	7.63511	2.26965	1.92067
36.94	7.63511	1.28442	1.9193
36.945	9.5357	1.53256	1.91951
36.95	9.5357	1.93389	1.91509
36.955	9.5357	1.82717	1.92191
36.96	9.5357	2.31889	1.92729
36.965	5.7114	2.28574	1.92555
36.97	5.7114	2.25513	1.9234
36.975	5.7114	1.46294	1.92219
36.98	5.7114	1.5857	1.92528
36.985	7.91921	1.82586	1.92011
36.99	7.91921	1.77915	1.9152
36.995	7.91921	2.24136	1.91873
37	7.91921	2.04554	1.92093
37.005	9.01977	1.52257	1.91854
37.01	9.01977	1.60087	1.92081
37.015	9.01977	1.76822	1.9197
37.02	9.01977	1.47581	1.91745
37.025	11.3974	1.91912	1.91916
37.03	11.3974	1.93831	1.92149
37.035	11.3974	1.58336	1.91959
37.04	11.3974	1.99455	1.91947
37.045	11.1605	2.26484	1.91479
37.05	11.1605	1.68228	1.92002
37.055	11.1605	1.69252	1.92397
37.06	11.1605	2.29342	1.92387
37.065	9.14384	2.46475	1.92371
37.07	9.14384	2.08604	1.92845
37.075	9.14384	2.37128	1.92605
37.08	9.14384	2.65752	1.93121
37.085	6.74152	2.40084	1.93983
37.09	6.74152	1.63179	1.943
37.095	6.74152	1.90726	1.94719
37.1	6.74152	1.60703	1.95354
37.105	9.76509	2.10946	1.95887
37.11	9.76509	1.72308	1.96787
37.115	9.76509	1.63831	1.97579
37.12	9.76509	2.35646	1.98313
37.125	12.0148	1.7128	1.98698
37.13	12.0148	1.657	1.98996
37.135	12.0148	2.08589	1.99375
37.14	12.0148	2.02065	1.99409
37.145	13.9692	1.73031	1.9837
37.15	13.9692	2.1579	1.98575
37.155	13.9692	1.96539	1.98244
37.16	13.9692	1.45456	1.9852
37.165	14.4143	2.50865	1.98459
37.17	14.4143	1.90084	1.98473
37.175	14.4143	2.16381	1.98388
37.18	14.4143	2.22166	1.98578
37.185	12.805	2.09706	1.98464
37.19	12.805	1.65577	1.98863
37.195	12.805	1.86751	1.99581
37.2	12.805	2.16939	1.99822
37.205	10.7339	2.16756	1.99778
37.21	10.7339	2.32136	2.00264
37.215	10.7339	2.08452	2.00105
37.22	10.7339	1.77792	1.99715
37.225	12.3751	1.83127	1.99326
37.23	12.3751	2.18269	2.00355
37.235	12.3751	1.75234	2.00835
37.24	12.3751	1.55892	2.01299
37.245	14.7187	2.26064	2.01666
37.25	14.7187	2.02648	2.01848
37.255	14.7187	2.2797	2.02238
37.26	14.7187	2.16564	2.0254
37.265	11.4622	2.01674	2.02892
37.27	11.4622	1.85569	2.02885
37.275	11.4622	2.25857	2.04014
37.28	11.4622	1.93419	2.03644
37.285	13.6641	1.9799	2.03666
37.29	13.6641	1.83246	2.03662
[truncated: 340,382+ more rows]

## Sheet: Trace2 Peach 26_0615_020740
Data Date and Time Stamp: 26_0615_020740
Local Experiment Name: Exp 32-61
Mean Force: 2.24396 pN
xShift in graph: -1279.451987 s			Xshift inset -1643.996712 s
yShift in graph:4042.147312 nm			Yshift inset -8095.000000 nm
Time (s)	Stage Position (nm)	Raw Force (pN)	Sm Force (pN)
84.06	0	1.99516	2.28523
84.065	0	2.50945	2.28559
84.07	0	2.49258	2.28544
84.075	-1.6416	2.75983	2.28251
84.08	-1.6416	2.41471	2.27461
84.085	-1.6416	2.52531	2.27101
84.09	-1.6416	2.52274	2.2675
84.095	-2.25198	2.28427	2.26443
84.1	-2.25198	2.3899	2.27269
84.105	-2.25198	2.4387	2.27384
84.11	-2.25198	2.35727	2.27355
84.115	-1.6668	2.07271	2.271
84.12	-1.6668	2.18916	2.2666
84.125	-1.6668	2.58498	2.25581
84.13	-1.6668	2.0649	2.25379
84.135	-1.59536	2.17963	2.24766
84.14	-1.59536	2.15839	2.24758
84.145	-1.59536	2.08961	2.23953
84.15	-1.59536	2.2799	2.24235
84.155	-3.55343	2.46644	2.24525
84.16	-3.55343	2.46386	2.25023
84.165	-3.55343	2.08365	2.24992
84.17	-3.55343	2.49464	2.24491
84.175	-7.45449	1.98424	2.23506
84.18	-7.45449	2.27229	2.22995
84.185	-7.45449	2.39978	2.22559
84.19	-7.45449	2.35284	2.22427
84.195	-8.28223	2.27121	2.22498
84.2	-8.28223	2.62306	2.23166
84.205	-8.28223	2.57852	2.22872
84.21	-8.28223	2.30432	2.22596
84.215	-7.49284	1.92902	2.2215
84.22	-7.49284	2.19223	2.22128
84.225	-7.49284	1.99253	2.22498
84.23	-7.49284	2.5243	2.22641
84.235	-10.7807	2.06663	2.22561
84.24	-10.7807	2.22048	2.23127
84.245	-10.7807	1.85031	2.23313
84.25	-10.7807	2.97786	2.23404
84.255	-13.0211	2.19807	2.23614
84.26	-13.0211	2.32384	2.23834
84.265	-13.0211	1.86489	2.23953
84.27	-13.0211	2.28561	2.24004
84.275	-15.7742	1.64247	2.23538
84.28	-15.7742	2.07167	2.2323
84.285	-15.7742	2.30307	2.22965
84.29	-15.7742	2.21961	2.22506
84.295	-13.9847	2.49799	2.22127
84.3	-13.9847	2.11765	2.21857
84.305	-13.9847	2.19243	2.21793
84.31	-13.9847	2.32683	2.21374
84.315	-13.2984	2.36323	2.21867
84.32	-13.2984	2.1777	2.21537
84.325	-13.2984	1.82168	2.21098
84.33	-13.2984	1.69992	2.20592
84.335	-11.2647	1.85617	2.20338
84.34	-11.2647	1.94864	2.19888
84.345	-11.2647	1.76123	2.19479
84.35	-11.2647	2.47677	2.19574
84.355	-9.26846	2.40166	2.19383
84.36	-9.26846	1.8363	2.18863
84.365	-9.26846	2.06607	2.18704
84.37	-9.26846	1.75298	2.18972
84.375	-4.18734	1.88843	2.19028
84.38	-4.18734	1.64592	2.18562
84.385	-4.18734	1.60182	2.18829
84.39	-4.18734	2.05821	2.18838
84.395	0.252071	1.7113	2.1898
84.4	0.252071	2.27735	2.18952
84.405	0.252071	2.48492	2.19176
84.41	0.252071	2.43208	2.18993
84.415	1.26111	2.27306	2.18895
84.42	1.26111	2.07243	2.18925
84.425	1.26111	1.62916	2.18467
84.43	1.26111	1.75429	2.18597
84.435	4.20874	1.91291	2.18319
84.44	4.20874	2.26643	2.1829
84.445	4.20874	2.34377	2.18273
84.45	4.20874	2.65939	2.18168
84.455	5.95776	2.19782	2.17758
84.46	5.95776	1.80473	2.17632
84.465	5.95776	2.01303	2.17335
84.47	5.95776	2.44401	2.17724
84.475	6.04711	2.65374	2.17393
84.48	6.04711	2.23432	2.17891
84.485	6.04711	2.07715	2.1756
84.49	6.04711	2.75202	2.1819
84.495	2.27476	2.25272	2.18219
84.5	2.27476	2.67651	2.18435
84.505	2.27476	2.40078	2.17501
84.51	2.27476	2.29531	2.17387
84.515	-0.61932	2.47779	2.17117
84.52	-0.61932	2.49034	2.17076
84.525	-0.61932	1.91905	2.1694
84.53	-0.61932	1.9731	2.1736
84.535	1.47429	2.25519	2.17224
84.54	1.47429	2.06203	2.1705
84.545	1.47429	2.03161	2.17187
84.55	1.47429	2.4874	2.17047
84.555	2.20485	2.42722	2.17106
84.56	2.20485	2.0864	2.17318
84.565	2.20485	2.49339	2.17142
84.57	2.20485	2.17636	2.17021
84.575	2.57283	2.04837	2.16888
84.58	2.57283	2.2496	2.17107
84.585	2.57283	2.15757	2.17594
84.59	2.57283	2.07123	2.1813
84.595	2.21383	2.10946	2.18053
84.6	2.21383	2.37986	2.18352
84.605	2.21383	2.1972	2.17751
84.61	2.21383	1.91393	2.17466
84.615	3.99219	2.19658	2.17872
84.62	3.99219	2.34305	2.18104
84.625	3.99219	2.2456	2.18481
84.63	3.99219	2.11489	2.18663
84.635	3.70471	2.33382	2.18929
84.64	3.70471	2.18903	2.1923
84.645	3.70471	2.30182	2.19509
84.65	3.70471	2.0613	2.20284
84.655	2.72728	2.50627	2.20226
84.66	2.72728	2.28173	2.19995
84.665	2.72728	2.36512	2.19547
84.67	2.72728	2.11335	2.19268
84.675	1.19763	2.0324	2.1911
84.68	1.19763	2.11509	2.19344
84.685	1.19763	1.99195	2.19588
84.69	1.19763	2.37002	2.19821
84.695	0.316977	2.33642	2.20032
84.7	0.316977	2.16451	2.20147
84.705	0.316977	2.2092	2.19524
84.71	0.316977	2.45171	2.19414
84.715	0.310388	2.00362	2.19601
84.72	0.310388	2.32264	2.19992
84.725	0.310388	1.85772	2.19619
84.73	0.310388	2.49549	2.19295
84.735	-3.86845	2.18942	2.19677
84.74	-3.86845	2.70298	2.19727
84.745	-3.86845	2.24994	2.19038
84.75	-3.86845	2.06844	2.18695
84.755	-1.2325	2.0346	2.186
84.76	-1.2325	2.08307	2.18241
84.765	-1.2325	2.05131	2.18251
84.77	-1.2325	1.82283	2.17968
84.775	0.361181	2.14903	2.17807
84.78	0.361181	2.06644	2.18072
84.785	0.361181	1.93451	2.18391
84.79	0.361181	2.12749	2.18341
84.795	1.27292	2.35797	2.18518
84.8	1.27292	2.35658	2.19
84.805	1.27292	2.17725	2.1877
84.81	1.27292	2.40571	2.18699
84.815	1.25856	2.14971	2.18955
84.82	1.25856	2.24119	2.19286
84.825	1.25856	2.04313	2.19134
84.83	1.25856	2.04234	2.19292
84.835	1.44806	2.19207	2.19662
84.84	1.44806	2.39794	2.20338
84.845	1.44806	1.87042	2.20879
84.85	1.44806	2.06345	2.20821
84.855	3.45823	1.86994	2.20574
84.86	3.45823	2.11384	2.21264
84.865	3.45823	2.24582	2.21186
84.87	3.45823	2.30016	2.21224
84.875	4.2744	2.13456	2.20912
84.88	4.2744	2.07194	2.20976
84.885	4.2744	1.91445	2.20866
84.89	4.2744	1.90589	2.20932
84.895	6.36772	2.33978	2.2075
84.9	6.36772	2.49394	2.20874
84.905	6.36772	2.2195	2.21112
84.91	6.36772	2.25084	2.20816
84.915	7.53848	1.98014	2.20279
84.92	7.53848	1.99076	2.20511
84.925	7.53848	1.91301	2.20708
84.93	7.53848	1.86571	2.20778
84.935	10.8163	2.00025	2.20759
84.94	10.8163	2.14911	2.20835
84.945	10.8163	2.47953	2.20352
84.95	10.8163	2.4592	2.20291
84.955	9.27078	2.03055	2.20648
84.96	9.27078	2.0862	2.20762
84.965	9.27078	1.99452	2.20541
84.97	9.27078	2.40785	2.20773
84.975	8.9943	2.06696	2.20432
84.98	8.9943	2.32629	2.2091
84.985	8.9943	2.61998	2.20799
84.99	8.9943	2.12819	2.20575
84.995	10.2752	2.056	2.198
85	10.2752	1.90668	2.2011
85.005	10.2752	2.57962	2.1988
85.01	10.2752	2.03896	2.20098
85.015	11.5842	2.30495	2.20377
85.02	11.5842	2.1916	2.20612
85.025	11.5842	2.32851	2.2107
85.03	11.5842	2.18601	2.20969
85.035	12.8708	2.29565	2.20994
85.04	12.8708	2.20448	2.2103
85.045	12.8708	2.24059	2.21416
85.05	12.8708	2.51846	2.21356
85.055	11.6901	2.25556	2.21147
85.06	11.6901	2.35528	2.21004
85.065	11.6901	2.34513	2.21224
85.07	11.6901	2.82723	2.21725
85.075	12.1629	2.02283	2.22221
85.08	12.1629	2.20836	2.22689
85.085	12.1629	2.62321	2.2293
85.09	12.1629	2.8406	2.22918
85.095	8.68381	2.61772	2.2279
85.1	8.68381	2.05096	2.22895
85.105	8.68381	2.13061	2.23009
85.11	8.68381	2.89368	2.22825
85.115	8.21289	1.835	2.2271
85.12	8.21289	2.23531	2.22186
85.125	8.21289	2.0275	2.21836
85.13	8.21289	2.30997	2.22168
85.135	8.5977	2.0038	2.22316
85.14	8.5977	2.4013	2.22408
85.145	8.5977	2.00475	2.23106
85.15	8.5977	2.4267	2.23071
85.155	8.68216	2.3023	2.22718
85.16	8.68216	2.20727	2.22759
85.165	8.68216	1.7392	2.22743
85.17	8.68216	2.59954	2.22892
85.175	9.34999	2.31177	2.23312
85.18	9.34999	2.10358	2.23267
85.185	9.34999	2.0957	2.23409
85.19	9.34999	2.06843	2.23916
85.195	11.2075	1.88258	2.2411
85.2	11.2075	2.2748	2.23448
85.205	11.2075	2.5248	2.23279
85.21	11.2075	2.32474	2.23801
85.215	12.1069	2.22814	2.2451
85.22	12.1069	2.23839	2.25081
85.225	12.1069	1.97816	2.25276
85.23	12.1069	2.3408	2.25619
85.235	11.3693	2.38345	2.25485
85.24	11.3693	1.96296	2.25044
85.245	11.3693	1.92014	2.25119
85.25	11.3693	2.56271	2.25446
85.255	9.48588	1.83664	2.26044
85.26	9.48588	2.2541	2.25784
85.265	9.48588	2.36495	2.2596
85.27	9.48588	2.28855	2.25795
85.275	11.3063	2.28581	2.25806
85.28	11.3063	2.04713	2.25647
85.285	11.3063	2.09128	2.25675
85.29	11.3063	1.97143	2.25423
85.295	12.5709	2.51688	2.25873
85.3	12.5709	2.29725	2.25579
85.305	12.5709	2.14571	2.25442
85.31	12.5709	2.03288	2.254
85.315	11.4415	2.62846	2.25221
85.32	11.4415	2.65477	2.24988
85.325	11.4415	2.74307	2.24285
85.33	11.4415	2.51537	2.24676
85.335	7.60709	2.28532	2.24403
85.34	7.60709	2.18009	2.24037
85.345	7.60709	2.26871	2.23466
85.35	7.60709	1.97624	2.23311
85.355	9.02476	2.17945	2.23643
85.36	9.02476	1.68327	2.23432
85.365	9.02476	1.99828	2.2313
85.37	9.02476	1.71595	2.23774
85.375	14.9132	1.9474	2.23899
85.38	14.9132	2.4692	2.24008
85.385	14.9132	2.22234	2.23785
85.39	14.9132	2.00695	2.24032
85.395	13.9297	2.61128	2.23939
85.4	13.9297	2.30403	2.24402
85.405	13.9297	2.13694	2.24125
85.41	13.9297	2.26168	2.24462
85.415	14.7313	2.23412	2.24956
85.42	14.7313	2.13087	2.25378
85.425	14.7313	2.41497	2.25005
85.43	14.7313	1.86722	2.24768
85.435	14.1544	2.00989	2.24805
85.44	14.1544	2.51156	2.25362
85.445	14.1544	2.34559	2.25398
85.45	14.1544	1.81094	2.25822
85.455	14.3383	2.28784	2.26111
85.46	14.3383	2.55834	2.25646
85.465	14.3383	2.80218	2.25595
85.47	14.3383	2.57127	2.25667
85.475	11.1359	2.6051	2.25502
85.48	11.1359	2.41342	2.25445
85.485	11.1359	2.19033	2.25248
85.49	11.1359	2.17478	2.25216
85.495	11.4514	2.20371	2.25305
85.5	11.4514	2.38604	2.25557
85.505	11.4514	2.51083	2.25199
85.51	11.4514	2.31691	2.25769
85.515	9.71312	2.21676	2.26007
85.52	9.71312	2.13834	2.26132
85.525	9.71312	2.203	2.25795
85.53	9.71312	2.16761	2.25528
85.535	10.4504	2.21458	2.2538
85.54	10.4504	2.04084	2.24882
85.545	10.4504	2.65958	2.2461
85.55	10.4504	1.94293	2.2431
85.555	13.9008	2.38043	2.24059
85.56	13.9008	2.21335	2.24236
85.565	13.9008	2.17475	2.24308
85.57	13.9008	2.10954	2.23822
85.575	13.1066	2.11686	2.23506
85.58	13.1066	2.4181	2.22759
85.585	13.1066	1.93244	2.22066
85.59	13.1066	2.25321	2.21984
85.595	15.7676	2.26393	2.21974
85.6	15.7676	2.46121	2.22114
85.605	15.7676	2.38678	2.22657
85.61	15.7676	1.91686	2.22659
85.615	11.1438	2.58947	2.2365
85.62	11.1438	2.48525	2.24429
85.625	11.1438	2.36109	2.24925
85.63	11.1438	2.13739	2.2528
85.635	12.2456	2.08531	2.24949
85.64	12.2456	2.25307	2.25139
85.645	12.2456	2.30795	2.25683
85.65	12.2456	2.47165	2.25328
85.655	11.6394	2.1471	2.25214
85.66	11.6394	2.64313	2.25588
85.665	11.6394	2.70612	2.25693
85.67	11.6394	2.16529	2.25667
85.675	10.9101	2.22224	2.25522
85.68	10.9101	2.07301	2.25364
85.685	10.9101	2.14097	2.25453
85.69	10.9101	2.65801	2.25381
85.695	11.2449	2.10489	2.24882
85.7	11.2449	2.31047	2.24724
85.705	11.2449	2.56717	2.25361
85.71	11.2449	2.05478	2.25329
85.715	11.714	2.27336	2.24847
85.72	11.714	2.3006	2.23921
85.725	11.714	2.07242	2.23589
85.73	11.714	1.9201	2.23606
85.735	9.86108	2.14223	2.2307
85.74	9.86108	2.35071	2.23556
85.745	9.86108	2.05266	2.23649
85.75	9.86108	2.17527	2.23855
85.755	10.8306	2.20124	2.23904
85.76	10.8306	2.41167	2.23628
85.765	10.8306	2.49455	2.23456
85.77	10.8306	2.4912	2.23816
85.775	12.839	1.94802	2.23884
85.78	12.839	2.01615	2.23878
85.785	12.839	1.89831	2.23851
85.79	12.839	1.58818	2.23484
85.795	17.9245	1.69667	2.23276
85.8	17.9245	2.21388	2.22799
85.805	17.9245	2.0435	2.23229
85.81	17.9245	2.32484	2.23242
85.815	20.5794	2.10507	2.22919
85.82	20.5794	2.1376	2.23065
85.825	20.5794	2.33548	2.23087
85.83	20.5794	1.9887	2.23222
85.835	23.3775	1.81534	2.22867
85.84	23.3775	2.20241	2.23406
85.845	23.3775	2.17098	2.23483
85.85	23.3775	2.4097	2.23213
85.855	20.9921	2.52478	2.23176
85.86	20.9921	2.18166	2.23196
85.865	20.9921	2.68357	2.2313
85.87	20.9921	2.78513	2.22631
85.875	20.1499	2.217	2.2176
85.88	20.1499	2.30586	2.22078
85.885	20.1499	2.13491	2.22009
85.89	20.1499	2.41466	2.22095
85.895	19.9425	2.55595	2.21972
85.9	19.9425	2.25249	2.21935
85.905	19.9425	2.18941	2.21593
85.91	19.9425	2.51452	2.21567
85.915	17.4011	2.36795	2.20753
85.92	17.4011	2.20752	2.20175
85.925	17.4011	1.98435	2.20128
85.93	17.4011	2.25556	2.19933
85.935	18.8829	1.95738	2.19904
85.94	18.8829	1.93748	2.20026
85.945	18.8829	2.00702	2.20092
85.95	18.8829	2.18586	2.20196
85.955	20.1	2.45446	2.20363
85.96	20.1	2.25541	2.20238
85.965	20.1	2.07209	2.20553
85.97	20.1	1.86644	2.20386
85.975	22.5819	2.23646	2.20337
85.98	22.5819	2.62206	2.20408
85.985	22.5819	1.87172	2.21085
85.99	22.5819	2.68087	2.21193
85.995	20.2493	2.26956	2.20982
86	20.2493	2.41106	2.20774
86.005	20.2493	2.43573	2.20859
86.01	20.2493	2.23194	2.20889
86.015	20.1919	2.14372	2.20824
86.02	20.1919	2.57997	2.20453
86.025	20.1919	2.20727	2.20206
86.03	20.1919	2.19678	2.2054
86.035	18.6571	2.14057	2.20859
86.04	18.6571	1.84406	2.21273
86.045	18.6571	1.83092	2.21819
86.05	18.6571	2.17776	2.22688
86.055	17.3303	2.37692	2.23108
86.06	17.3303	2.39353	2.23289
86.065	17.3303	1.88678	2.22958
86.07	17.3303	2.32232	2.23351
86.075	18.9179	2.13157	2.23626
86.08	18.9179	2.25326	2.23655
86.085	18.9179	2.05978	2.24092
86.09	18.9179	2.47647	2.24911
86.095	19.9415	2.33115	2.25014
86.1	19.9415	1.99141	2.25339
86.105	19.9415	2.42382	2.25341
86.11	19.9415	2.40699	2.25455
86.115	20.282	1.84979	2.25676
86.12	20.282	2.08616	2.2539
86.125	20.282	1.60557	2.24791
86.13	20.282	2.68201	2.24619
86.135	20.3818	2.06774	2.24789
86.14	20.3818	2.17186	2.24996
86.145	20.3818	2.12907	2.2477
86.15	20.3818	2.2706	2.24667
86.155	23.63	2.12596	2.2481
86.16	23.63	2.12103	2.25344
86.165	23.63	1.82134	2.25444
86.17	23.63	2.12184	2.25214
86.175	25.1365	2.11842	2.2529
86.18	25.1365	2.02457	2.2546
86.185	25.1365	2.04395	2.25686
86.19	25.1365	2.26477	2.25727
86.195	24.0819	2.72382	2.26054
86.2	24.0819	2.20991	2.26015
86.205	24.0819	2.47942	2.25935
86.21	24.0819	2.44138	2.25624
86.215	21.5019	2.3727	2.25595
86.22	21.5019	2.10492	2.25741
86.225	21.5019	2.25107	2.25683
86.23	21.5019	2.14367	2.25635
86.235	22.0704	2.60375	2.25537
86.24	22.0704	2.25133	2.25862
86.245	22.0704	2.13752	2.25454
86.25	22.0704	1.84249	2.25225
86.255	24.0459	2.26123	2.24962
86.26	24.0459	2.23224	2.24963
86.265	24.0459	2.3458	2.25247
86.27	24.0459	2.11979	2.25498
86.275	21.7967	2.24114	2.25191
86.28	21.7967	2.28559	2.25286
86.285	21.7967	2.33833	2.25084
86.29	21.7967	2.317	2.24751
86.295	21.3528	2.13942	2.25423
86.3	21.3528	2.57478	2.25794
86.305	21.3528	2.63727	2.25795
86.31	21.3528	2.22654	2.26094
86.315	19.7895	1.99075	2.26269
86.32	19.7895	2.50211	2.26449
86.325	19.7895	2.41529	2.2628
86.33	19.7895	2.36413	2.25873
86.335	16.9178	2.43026	2.25832
86.34	16.9178	2.64324	2.2598
86.345	16.9178	2.30606	2.25756
86.35	16.9178	2.49934	2.25525
86.355	16.0777	2.41181	2.25266
86.36	16.0777	2.64002	2.2469
86.365	16.0777	2.40478	2.24424
86.37	16.0777	2.39414	2.24502
86.375	14.6525	2.18062	2.24296
86.38	14.6525	2.04323	2.24408
86.385	14.6525	2.47785	2.23874
86.39	14.6525	2.34349	2.23716
86.395	14.5041	2.18628	2.235
86.4	14.5041	2.45218	2.23346
86.405	14.5041	2.39733	2.23146
86.41	14.5041	2.72812	2.23114
86.415	14.0131	2.61549	2.2298
86.42	14.0131	2.13569	2.22729
86.425	14.0131	2.28475	2.22601
86.43	14.0131	2.15574	2.22645
86.435	15.5622	2.48406	2.22849
86.44	15.5622	1.99837	2.22687
86.445	15.5622	2.26833	2.22544
86.45	15.5622	1.96691	2.21955
86.455	20.1055	2.10492	2.2178
86.46	20.1055	2.14077	2.21861
86.465	20.1055	2.22608	2.21292
86.47	20.1055	2.21959	2.20854
86.475	20.7192	1.80788	2.2162
86.48	20.7192	2.18762	2.21441
86.485	20.7192	2.52347	2.21953
86.49	20.7192	2.20039	2.21782
86.495	20.401	2.26833	2.22013
86.5	20.401	2.03806	2.22429
86.505	20.401	2.14598	2.22956
86.51	20.401	2.43652	2.23149
86.515	18.3682	2.51836	2.23406
86.52	18.3682	2.39713	2.23302
86.525	18.3682	2.27061	2.23655
86.53	18.3682	2.30305	2.23534
86.535	19.0325	1.99271	2.23182
86.54	19.0325	1.80436	2.22979
86.545	19.0325	2.52233	2.2295
86.55	19.0325	2.206	2.22617
86.555	22.8672	2.17854	2.22289
86.56	22.8672	2.67922	2.21602
86.565	22.8672	2.56962	2.21044
86.57	22.8672	2.06852	2.2083
86.575	24.7316	2.15201	2.2033
86.58	24.7316	1.7202	2.19649
86.585	24.7316	2.21183	2.1924
86.59	24.7316	2.20988	2.19143
86.595	23.2953	2.24984	2.18662
86.6	23.2953	2.09833	2.18837
86.605	23.2953	1.72977	2.18887
86.61	23.2953	1.84171	2.18928
86.615	24.5573	2.1383	2.18553
86.62	24.5573	1.92863	2.18395
86.625	24.5573	1.87818	2.18426
86.63	24.5573	1.71838	2.18698
86.635	31.1185	2.1433	2.18976
86.64	31.1185	1.90817	2.19272
86.645	31.1185	1.95337	2.19458
86.65	31.1185	1.97395	2.19742
86.655	34.3608	2.06786	2.19796
86.66	34.3608	2.09395	2.19179
86.665	34.3608	1.9852	2.18772
86.67	34.3608	1.56788	2.18239
86.675	36.4202	1.99306	2.18182
86.68	36.4202	2.16291	2.17802
86.685	36.4202	2.23011	2.17911
86.69	36.4202	1.88079	2.17367
86.695	38.2181	2.12053	2.1763
86.7	38.2181	2.12838	2.1822
86.705	38.2181	2.03311	2.18501
86.71	38.2181	2.56132	2.18597
86.715	37.1622	1.86745	2.18817
86.72	37.1622	1.9303	2.19103
86.725	37.1622	2.87799	2.19432
86.73	37.1622	2.07003	2.20038
86.735	33.0118	2.66096	2.20025
86.74	33.0118	2.43086	2.19525
86.745	33.0118	2.48508	2.19566
86.75	33.0118	2.55804	2.19373
86.755	32.2419	2.37418	2.19402
86.76	32.2419	2.45658	2.19295
86.765	32.2419	2.49114	2.1904
86.77	32.2419	2.24073	2.19052
86.775	33.9425	2.47629	2.19061
86.78	33.9425	2.11895	2.18781
86.785	33.9425	1.93074	2.18644
86.79	33.9425	2.13342	2.19183
86.795	36.9906	2.28695	2.19624
86.8	36.9906	1.80318	2.19571
86.805	36.9906	2.24338	2.19464
86.81	36.9906	1.94338	2.19628
86.815	41.8824	1.66324	2.19182
86.82	41.8824	1.77511	2.18727
86.825	41.8824	1.99678	2.1866
86.83	41.8824	1.72764	2.19132
86.835	42.7127	1.9512	2.19693
86.84	42.7127	2.33232	2.19783
86.845	42.7127	2.15692	2.19402
86.85	42.7127	2.48308	2.18886
86.855	42.2498	2.54976	2.18911
86.86	42.2498	2.45361	2.18924
86.865	42.2498	2.26054	2.1912
86.87	42.2498	2.24555	2.19139
86.875	41.5448	2.42577	2.19221
86.88	41.5448	2.45509	2.19606
86.885	41.5448	2.32344	2.20271
86.89	41.5448	2.77694	2.20257
86.895	39.5156	2.53122	2.20402
86.9	39.5156	2.47337	2.20337
86.905	39.5156	2.50734	2.20687
86.91	39.5156	1.77337	2.20868
86.915	38.596	2.31712	2.20949
86.92	38.596	2.07713	2.21925
86.925	38.596	2.07839	2.23112
86.93	38.596	1.9013	2.23457
86.935	40.8213	2.2654	2.23328
86.94	40.8213	1.93435	2.23302
86.945	40.8213	2.2648	2.24324
86.95	40.8213	2.86366	2.24315
86.955	38.5968	2.25123	2.24282
86.96	38.5968	2.20128	2.2479
86.965	38.5968	2.3631	2.24846
86.97	38.5968	2.51484	2.25381
86.975	36.0622	2.5518	2.256
86.98	36.0622	2.41981	2.24804
86.985	36.0622	2.17468	2.25358
86.99	36.0622	2.0189	2.24888
86.995	37.9126	2.24212	2.24544
87	37.9126	2.07302	2.24261
87.005	37.9126	2.06722	2.2408
87.01	37.9126	2.03766	2.24131
87.015	36.5844	2.17937	2.23529
87.02	36.5844	2.53079	2.2301
87.025	36.5844	2.40595	2.23345
87.03	36.5844	1.9881	2.23367
87.035	37.23	2.16432	2.2343
87.04	37.23	2.53657	2.23713
87.045	37.23	2.25015	2.24011
87.05	37.23	2.469	2.23797
87.055	38.9055	2.09787	2.23907
87.06	38.9055	2.34439	2.23838
87.065	38.9055	2.22873	2.23926
87.07	38.9055	2.10952	2.24677
87.075	38.9983	2.00116	2.25137
87.08	38.9983	2.62921	2.25392
87.085	38.9983	2.28595	2.26017
87.09	38.9983	2.30294	2.2634
87.095	40.519	1.82566	2.26203
87.1	40.519	1.72778	2.26635
87.105	40.519	2.12393	2.26543
87.11	40.519	1.74323	2.27126
87.115	44.236	2.03979	2.26686
87.12	44.236	2.15737	2.26307
87.125	44.236	2.01167	2.2623
87.13	44.236	2.2669	2.25858
87.135	44.1687	2.38932	2.25458
87.14	44.1687	2.12976	2.25228
87.145	44.1687	2.05397	2.24732
87.15	44.1687	1.88775	2.24485
87.155	43.964	2.32805	2.24101
87.16	43.964	2.25016	2.23823
87.165	43.964	2.17604	2.2454
87.17	43.964	2.97137	2.24691
87.175	43.4138	2.76692	2.24765
87.18	43.4138	2.34083	2.2522
87.185	43.4138	2.03308	2.25933
87.19	43.4138	2.2035	2.2623
87.195	41.6714	2.91267	2.2643
87.2	41.6714	2.1116	2.26621
87.205	41.6714	2.09574	2.25996
87.21	41.6714	2.54599	2.25732
87.215	39.3986	2.61724	2.25792
87.22	39.3986	2.40862	2.25439
87.225	39.3986	2.15154	2.24954
87.23	39.3986	2.07348	2.24662
87.235	42.7804	2.63011	2.24422
87.24	42.7804	2.186	2.24008
87.245	42.7804	2.08284	2.23848
87.25	42.7804	2.19931	2.24034
87.255	43.7679	2.3754	2.2379
87.26	43.7679	2.4255	2.23796
87.265	43.7679	1.84902	2.23616
87.27	43.7679	1.96711	2.23703
87.275	41.3668	2.57863	2.23402
87.28	41.3668	2.49901	2.23178
87.285	41.3668	2.18222	2.23654
87.29	41.3668	2.21614	2.23546
87.295	39.7159	2.43527	2.23162
87.3	39.7159	2.07078	2.23615
87.305	39.7159	1.91432	2.24015
87.31	39.7159	2.17351	2.24245
87.315	38.3777	2.03161	2.24065
87.32	38.3777	2.42188	2.24197
87.325	38.3777	2.24025	2.24569
87.33	38.3777	2.25442	2.2501
87.335	37.3123	2.35824	2.24911
87.34	37.3123	2.27751	2.25493
87.345	37.3123	2.19449	2.25533
87.35	37.3123	2.59327	2.25654
87.355	36.1416	2.3902	2.25923
87.36	36.1416	3.13868	2.26067
87.365	36.1416	2.00907	2.26389
87.37	36.1416	1.87784	2.27037
87.375	39.8654	2.16771	2.27403
87.38	39.8654	2.04948	2.27537
87.385	39.8654	2.05126	2.27373
87.39	39.8654	2.09159	2.27178
87.395	40.539	2.27538	2.27949
87.4	40.539	2.28187	2.28182
87.405	40.539	2.08608	2.2914
87.41	40.539	2.22599	2.29423
87.415	38.2996	2.49752	2.29593
87.42	38.2996	2.46955	2.29607
87.425	38.2996	2.15252	2.28989
87.43	38.2996	2.5376	2.28522
87.435	35.1618	2.62175	2.28396
87.44	35.1618	2.5646	2.28247
87.445	35.1618	2.13692	2.28228
87.45	35.1618	2.45755	2.27352
87.455	33.8718	2.23195	2.27429
87.46	33.8718	1.9848	2.27745
87.465	33.8718	2.26191	2.27523
87.47	33.8718	2.00667	2.27764
87.475	36.5154	2.02461	2.27785
87.48	36.5154	2.25734	2.27897
87.485	36.5154	2.17695	2.27665
87.49	36.5154	1.75735	2.27596
87.495	41.4207	1.8569	2.27805
87.5	41.4207	2.43021	2.28027
87.505	41.4207	1.82601	2.28219
87.51	41.4207	2.07395	2.28312
87.515	43.6684	1.85555	2.28501
87.52	43.6684	2.26671	2.29065
87.525	43.6684	2.22755	2.28774
87.53	43.6684	2.17972	2.28428
87.535	45.978	2.46905	2.27904
87.54	45.978	2.0543	2.27929
87.545	45.978	2.14967	2.27823
87.55	45.978	2.7072	2.27497
87.555	44.0431	2.87256	2.27535
87.56	44.0431	2.33098	2.2743
87.565	44.0431	2.16233	2.27005
87.57	44.0431	2.36191	2.27143
87.575	45.8724	2.48502	2.26829
87.58	45.8724	2.44644	2.27348
87.585	45.8724	2.52922	2.27335
87.59	45.8724	2.87383	2.27335
87.595	41.7702	2.34357	2.2751
87.6	41.7702	1.94776	2.27921
87.605	41.7702	1.99957	2.27787
87.61	41.7702	2.26958	2.27792
87.615	42.2996	2.06883	2.26789
87.62	42.2996	2.69368	2.27297
87.625	42.2996	2.52753	2.28029
87.63	42.2996	2.14703	2.28229
87.635	43.6423	2.10042	2.28016
87.64	43.6423	2.19296	2.27968
87.645	43.6423	2.90813	2.28092
87.65	43.6423	2.28913	2.27901
87.655	41.8222	2.85532	2.27777
87.66	41.8222	2.61458	2.2821
87.665	41.8222	2.42203	2.28347
87.67	41.8222	2.18918	2.28133
87.675	42.4875	2.34777	2.27919
87.68	42.4875	2.2949	2.28155
87.685	42.4875	2.21432	2.27901
87.69	42.4875	1.88219	2.27684
87.695	43.0417	2.18414	2.26995
87.7	43.0417	2.02775	2.27028
87.705	43.0417	2.19002	2.26698
87.71	43.0417	2.41408	2.26784
87.715	43.3072	2.32269	2.26779
87.72	43.3072	2.86048	2.26621
87.725	43.3072	2.42908	2.26637
87.73	43.3072	2.26463	2.26391
87.735	42.7549	1.83989	2.25895
87.74	42.7549	2.56032	2.25861
87.745	42.7549	2.39656	2.26479
87.75	42.7549	2.30773	2.26484
87.755	42.7174	2.39286	2.25989
87.76	42.7174	2.4691	2.26354
87.765	42.7174	2.6163	2.26476
87.77	42.7174	2.41898	2.26989
87.775	43.4552	1.67282	2.26678
87.78	43.4552	2.22979	2.26359
87.785	43.4552	1.96998	2.26202
87.79	43.4552	2.20697	2.25859
87.795	43.4438	2.10945	2.25769
87.8	43.4438	2.10614	2.25519
87.805	43.4438	2.10849	2.24545
87.81	43.4438	1.8087	2.23473
87.815	45.9559	1.74396	2.23147
87.82	45.9559	2.17147	2.22887
87.825	45.9559	2.10466	2.22368
87.83	45.9559	2.76431	2.21988
87.835	43.6823	2.24068	2.21566
87.84	43.6823	2.35901	2.21304
87.845	43.6823	2.45397	2.2096
87.85	43.6823	2.60967	2.20851
87.855	44.1315	2.45762	2.21476
87.86	44.1315	2.39509	2.21927
87.865	44.1315	2.12634	2.21593
87.87	44.1315	2.5217	2.21762
87.875	42.1206	2.61738	2.2155
87.88	42.1206	2.37012	2.21976
87.885	42.1206	1.83375	2.21921
87.89	42.1206	2.00294	2.2237
87.895	43.5485	2.21644	2.22414
87.9	43.5485	2.08271	2.22023
87.905	43.5485	2.15666	2.21919
87.91	43.5485	2.52354	2.21322
87.915	43.2836	2.36478	2.20875
87.92	43.2836	2.28099	2.20409
87.925	43.2836	2.2535	2.20063
87.93	43.2836	2.39119	2.1985
87.935	39.9489	2.28097	2.20011
87.94	39.9489	2.4025	2.20266
87.945	39.9489	1.86789	2.20681
87.95	39.9489	2.17032	2.20644
87.955	37.2773	2.12518	2.20954
87.96	37.2773	2.31814	2.21173
87.965	37.2773	1.97979	2.21191
87.97	37.2773	2.10207	2.21065
87.975	38.954	2.02338	2.20416
87.98	38.954	1.77614	2.20324
87.985	38.954	1.75632	2.20461
87.99	38.954	2.14266	2.20866
87.995	39.2168	2.38172	2.21158
88	39.2168	1.86115	2.21504
88.005	39.2168	1.93121	2.21148
88.01	39.2168	2.19441	2.2147
88.015	45.5763	2.19653	2.21898
88.02	45.5763	2.37434	2.21311
88.025	45.5763	1.95227	2.21314
88.03	45.5763	1.90536	2.22374
88.035	48.9053	2.02108	2.22407
88.04	48.9053	2.12265	2.22776
88.045	48.9053	1.96339	2.23052
88.05	48.9053	1.89686	2.23425
88.055	54.3554	1.7236	2.23418
88.06	54.3554	1.79007	2.23494
88.065	54.3554	2.00185	2.23699
88.07	54.3554	1.89918	2.23859
88.075	57.8891	1.83861	2.23891
88.08	57.8891	2.10055	2.23708
88.085	57.8891	2.02008	2.23323
88.09	57.8891	2.26541	2.22989
88.095	60.1131	2.52633	2.22932
88.1	60.1131	2.23292	2.22482
88.105	60.1131	2.57969	2.22012
88.11	60.1131	2.45422	2.2165
88.115	60.8612	1.93278	2.21237
88.12	60.8612	2.23955	2.21251
88.125	60.8612	2.47891	2.21053
88.13	60.8612	2.95852	2.20484
88.135	61.4121	2.09088	2.2079
88.14	61.4121	2.55444	2.20765
88.145	61.4121	2.23772	2.20712
88.15	61.4121	2.51295	2.20663
88.155	60.7694	2.18426	2.20804
88.16	60.7694	2.25151	2.20901
88.165	60.7694	2.16379	2.21235
88.17	60.7694	1.9507	2.21238
88.175	66.8184	1.84059	2.21276
88.18	66.8184	2.13254	2.21338
88.185	66.8184	2.4568	2.20958
88.19	66.8184	2.4721	2.20668
88.195	66.81	2.30185	2.20488
88.2	66.81	2.14597	2.20878
88.205	66.81	2.34142	2.21289
88.21	66.81	2.41153	2.21493
88.215	68.2409	2.43186	2.21548
88.22	68.2409	2.19513	2.2178
88.225	68.2409	2.2054	2.22236
88.23	68.2409	2.336	2.22605
88.235	66.708	2.40281	2.22992
88.24	66.708	2.24923	2.23214
88.245	66.708	2.85538	2.23301
88.25	66.708	2.74561	2.22877
88.255	65.3402	1.94799	2.22605
88.26	65.3402	2.71835	2.22984
88.265	65.3402	2.90131	2.22892
88.27	65.3402	2.0235	2.22945
88.275	63.603	2.4225	2.2265
88.28	63.603	2.743	2.23036
88.285	63.603	2.2632	2.23643
88.29	63.603	2.3422	2.24285
88.295	60.8495	2.4861	2.24544
88.3	60.8495	2.48571	2.24728
88.305	60.8495	2.09916	2.24863
88.31	60.8495	2.18602	2.25236
88.315	60.3307	2.01515	2.25715
88.32	60.3307	1.90575	2.2581
88.325	60.3307	2.20374	2.26423
88.33	60.3307	1.92035	2.2633
88.335	62.6589	2.3753	2.26468
88.34	62.6589	1.90323	2.27058
88.345	62.6589	2.30161	2.269
88.35	62.6589	1.9992	2.26934
88.355	64.489	2.13536	2.2727
88.36	64.489	2.09149	2.27045
88.365	64.489	1.97787	2.26755
88.37	64.489	2.14065	2.27179
88.375	65.7169	2.32154	2.27188
88.38	65.7169	2.0429	2.2638
88.385	65.7169	2.67959	2.25411
88.39	65.7169	1.8084	2.25624
88.395	66.7122	1.94929	2.25243
88.4	66.7122	2.16643	2.2441
88.405	66.7122	2.22545	2.24168
88.41	66.7122	2.25462	2.2419
88.415	65.2874	2.86122	2.24542
88.42	65.2874	2.36791	2.24679
88.425	65.2874	2.31877	2.24936
88.43	65.2874	2.31641	2.25272
88.435	65.8423	2.00751	2.25591
88.44	65.8423	1.98803	2.25483
88.445	65.8423	2.22084	2.25468
88.45	65.8423	2.26171	2.25741
88.455	65.0262	2.58531	2.26051
88.46	65.0262	2.33077	2.26472
88.465	65.0262	2.37367	2.26553
88.47	65.0262	2.21434	2.26231
88.475	64.2405	2.56306	2.2616
88.48	64.2405	2.39546	2.26501
88.485	64.2405	2.16779	2.26544
88.49	64.2405	1.97959	2.26347
88.495	65.2232	2.2307	2.26383
88.5	65.2232	1.95389	2.25427
88.505	65.2232	1.58632	2.24763
88.51	65.2232	2.31358	2.24914
88.515	66.5116	2.10205	2.2423
88.52	66.5116	2.25011	2.23583
88.525	66.5116	2.07628	2.24111
88.53	66.5116	2.34174	2.23851
88.535	65.7496	2.51841	2.23888
88.54	65.7496	2.67014	2.23966
88.545	65.7496	2.38439	2.23929
88.55	65.7496	2.14891	2.24103
88.555	65.5118	2.03354	2.23956
88.56	65.5118	2.09977	2.23986
88.565	65.5118	2.27357	2.2353
88.57	65.5118	2.09848	2.23829
88.575	64.3602	2.51796	2.23956
88.58	64.3602	1.74454	2.24114
88.585	64.3602	2.24033	2.24478
88.59	64.3602	2.61623	2.24409
88.595	64.689	2.10488	2.24507
88.6	64.689	2.56085	2.24231
88.605	64.689	2.57262	2.24341
88.61	64.689	2.35264	2.24445
88.615	65.7463	2.16091	2.24332
88.62	65.7463	2.36132	2.24574
88.625	65.7463	2.24837	2.2414
88.63	65.7463	1.66253	2.23955
88.635	68.8984	1.98005	2.24108
88.64	68.8984	2.30649	2.23751
88.645	68.8984	2.1693	2.23795
88.65	68.8984	1.39657	2.23949
88.655	70.4557	2.26889	2.24213
88.66	70.4557	2.20569	2.24117
88.665	70.4557	2.6074	2.23938
88.67	70.4557	2.3026	2.23746
88.675	68.249	2.20931	2.23462
88.68	68.249	2.18036	2.23454
88.685	68.249	2.45526	2.23426
88.69	68.249	2.34732	2.23495
88.695	65.993	2.45648	2.235
88.7	65.993	2.57791	2.23341
88.705	65.993	2.45896	2.23095
88.71	65.993	2.76694	2.22598
88.715	61.4495	2.49288	2.22453
88.72	61.4495	2.1072	2.21838
88.725	61.4495	2.12332	2.21928
88.73	61.4495	2.54952	2.21462
88.735	60.398	2.37975	2.21316
88.74	60.398	2.2032	2.21614
88.745	60.398	2.28596	2.21666
88.75	60.398	1.89026	2.21905
88.755	58.6863	2.07425	2.22226
88.76	58.6863	2.10131	2.22771
88.765	58.6863	2.02741	2.2276
88.77	58.6863	2.2472	2.22781
88.775	59.2719	2.55669	2.22886
88.78	59.2719	2.1602	2.23283
88.785	59.2719	2.78047	2.23082
88.79	59.2719	2.34173	2.22596
88.795	59.8159	2.30514	2.22511
88.8	59.8159	2.66179	2.22183
88.805	59.8159	2.33764	2.22594
88.81	59.8159	2.12881	2.22931
88.815	59.9421	1.72566	2.23643
88.82	59.9421	2.31769	2.23759
88.825	59.9421	2.03373	2.24036
88.83	59.9421	2.36303	2.23454
88.835	59.5092	2.28758	2.23916
88.84	59.5092	2.30599	2.24036
88.845	59.5092	2.00201	2.23842
88.85	59.5092	2.02296	2.23754
88.855	61.5785	2.11016	2.23396
88.86	61.5785	2.24083	2.22669
88.865	61.5785	1.97772	2.2241
88.87	61.5785	2.22228	2.22181
88.875	62.489	1.70155	2.21713
88.88	62.489	2.13534	2.21547
88.885	62.489	2.19708	2.21944
88.89	62.489	2.31879	2.21917
88.895	64.6878	1.85321	2.21586
88.9	64.6878	2.10508	2.21199
88.905	64.6878	2.4332	2.21777
88.91	64.6878	2.12787	2.21648
88.915	63.0877	2.07399	2.21578
88.92	63.0877	2.66704	2.2136
88.925	63.0877	2.08138	2.21628
88.93	63.0877	2.31081	2.21851
88.935	59.9087	2.28786	2.218
88.94	59.9087	2.07683	2.21189
88.945	59.9087	1.99359	2.20899
88.95	59.9087	2.06041	2.20778
88.955	61.1494	2.01263	2.20229
88.96	61.1494	2.0842	2.20049
88.965	61.1494	2.18336	2.19942
88.97	61.1494	1.75255	2.20004
88.975	62.2811	2.30539	2.20087
88.98	62.2811	2.09228	2.20228
88.985	62.2811	2.2485	2.19885
88.99	62.2811	2.46891	2.19458
88.995	64.6995	2.03236	2.19523
89	64.6995	2.47207	2.1923
89.005	64.6995	2.27747	2.19168
89.01	64.6995	2.13699	2.1918
89.015	68.0006	2.30197	2.18896
89.02	68.0006	2.12334	2.19121
89.025	68.0006	2.35676	2.19213
89.03	68.0006	2.4768	2.19283
89.035	69.6712	2.13908	2.19078
89.04	69.6712	2.02752	2.18502
89.045	69.6712	2.58447	2.1888
89.05	69.6712	2.05322	2.19241
89.055	65.4024	2.56387	2.18595
89.06	65.4024	2.37337	2.18456
89.065	65.4024	2.8188	2.18652
89.07	65.4024	2.39104	2.19029
89.075	61.5529	2.37881	2.18958
89.08	61.5529	1.92968	2.19428
89.085	61.5529	2.21085	2.19907
89.09	61.5529	2.36179	2.20358
89.095	58.0017	2.42004	2.20262
89.1	58.0017	2.01618	2.20793
89.105	58.0017	2.19955	2.21187
89.11	58.0017	1.8386	2.21805
89.115	62.0042	2.09014	2.21791
89.12	62.0042	1.93061	2.22319
89.125	62.0042	1.88825	2.22191
89.13	62.0042	2.08029	2.22829
89.135	65.3813	2.0636	2.22778
89.14	65.3813	1.95249	2.23141
89.145	65.3813	1.97259	2.22723
89.15	65.3813	1.77808	2.22898
89.155	66.5223	1.98122	2.22668
89.16	66.5223	2.13775	2.21831
89.165	66.5223	2.13532	2.2129
89.17	66.5223	2.38686	2.21158
89.175	63.6029	2.57336	2.2077
89.18	63.6029	2.43446	2.20738
89.185	63.6029	2.12972	2.20699
89.19	63.6029	1.83786	2.20733
89.195	63.461	2.05425	2.20577
89.2	63.461	2.33473	2.21048
89.205	63.461	2.02258	2.20957
89.21	63.461	2.27738	2.21309
89.215	61.9996	2.65923	2.2132
89.22	61.9996	2.55564	2.21683
89.225	61.9996	2.19097	2.22359
89.23	61.9996	2.26548	2.22038
89.235	64.2698	2.20332	2.22413
89.24	64.2698	1.94857	2.22915
89.245	64.2698	2.26825	2.22844
89.25	64.2698	1.99024	2.23343
89.255	66.3508	1.82798	2.23199
89.26	66.3508	2.08635	2.23323
89.265	66.3508	1.81436	2.23247
89.27	66.3508	2.25442	2.22995
89.275	70.0058	2.34056	2.22783
89.28	70.0058	2.62689	2.22414
89.285	70.0058	1.95359	2.22064
89.29	70.0058	2.19855	2.21868
89.295	66.4492	2.72306	2.21757
89.3	66.4492	2.67058	2.21095
89.305	66.4492	2.00919	2.20955
89.31	66.4492	2.19661	2.2064
89.315	65.8938	2.32695	2.20392
89.32	65.8938	2.10627	2.20012
89.325	65.8938	2.24628	2.20081
89.33	65.8938	2.5084	2.19831
89.335	63.4742	2.84702	2.19966
89.34	63.4742	2.74273	2.19979
89.345	63.4742	2.20951	2.1996
89.35	63.4742	2.53756	2.19618
89.355	61.2412	2.42094	2.20312
89.36	61.2412	2.73432	2.2036
89.365	61.2412	2.22709	2.20757
89.37	61.2412	2.51143	2.20487
89.375	62.0502	2.09267	2.21303
89.38	62.0502	2.34579	2.21491
89.385	62.0502	2.08412	2.21695
89.39	62.0502	2.56381	2.21531
89.395	63.5974	1.89583	2.22021
89.4	63.5974	2.03059	2.22415
89.405	63.5974	1.87281	2.22661
89.41	63.5974	1.58808	2.22945
89.415	67.3667	1.58139	2.23187
89.42	67.3667	1.94006	2.23048
89.425	67.3667	2.27496	2.22517
89.43	67.3667	2.04961	2.21922
89.435	68.0924	2.27167	2.21566
89.44	68.0924	2.32138	2.21226
89.445	68.0924	1.91973	2.214
89.45	68.0924	2.46923	2.20991
89.455	68.7319	1.96803	2.20299
89.46	68.7319	2.36846	2.20699
89.465	68.7319	2.0954	2.20704
89.47	68.7319	2.55045	2.20162
89.475	69.1629	2.43513	2.19457
89.48	69.1629	1.98064	2.19411
89.485	69.1629	2.47156	2.19169
89.49	69.1629	2.75544	2.19018
89.495	66.0168	2.39694	2.19051
89.5	66.0168	2.53673	2.18776
89.505	66.0168	2.32677	2.18897
89.51	66.0168	2.40283	2.19346
89.515	62.5597	2.06007	2.19715
89.52	62.5597	2.04715	2.20274
89.525	62.5597	1.90885	2.20413
89.53	62.5597	1.98398	2.20332
89.535	64.711	2.12414	2.19955
89.54	64.711	1.9409	2.20338
89.545	64.711	1.91489	2.20394
89.55	64.711	1.91588	2.19861
89.555	67.9434	1.91211	2.19371
89.56	67.9434	2.24604	2.19667
89.565	67.9434	2.12252	2.19466
89.57	67.9434	2.43527	2.19728
89.575	65.7725	2.46093	2.19786
89.58	65.7725	2.12555	2.19518
89.585	65.7725	2.06678	2.19279
89.59	65.7725	2.22387	2.18733
89.595	64.9249	2.34234	2.18305
89.6	64.9249	2.07507	2.1835
89.605	64.9249	2.71681	2.18234
89.61	64.9249	2.24795	2.18417
89.615	65.8359	2.23958	2.17629
89.62	65.8359	1.81693	2.1764
89.625	65.8359	2.75569	2.17318
89.63	65.8359	2.07729	2.17363
89.635	64.6722	2.2863	2.17081
89.64	64.6722	1.89867	2.17002
89.645	64.6722	2.44685	2.16507
89.65	64.6722	2.37063	2.16823
89.655	64.7837	2.02622	2.17069
89.66	64.7837	2.26874	2.17058
89.665	64.7837	2.38234	2.1791
89.67	64.7837	1.99414	2.18613
89.675	67.1954	1.85086	2.18897
89.68	67.1954	1.9726	2.18924
89.685	67.1954	2.07497	2.19295
89.69	67.1954	1.78631	2.19284
89.695	72.4247	2.01345	2.20161
89.7	72.4247	1.64135	2.20483
89.705	72.4247	1.63537	2.20351
89.71	72.4247	2.42684	2.2044
89.715	75.3275	2.28266	2.20231
89.72	75.3275	2.11121	2.20853
89.725	75.3275	1.84396	2.20942
89.73	75.3275	2.14448	2.20961
89.735	76.8527	2.02076	2.21387
89.74	76.8527	2.05128	2.2106
89.745	76.8527	1.98173	2.20738
89.75	76.8527	1.99009	2.20775
89.755	78.5362	2.11325	2.20718
89.76	78.5362	2.28123	2.20874
89.765	78.5362	2.459	2.20955
89.77	78.5362	2.37873	2.2107
89.775	78.5353	2.39537	2.21256
89.78	78.5353	2.25862	2.21362
89.785	78.5353	2.24547	2.21255
89.79	78.5353	2.34045	2.21116
89.795	75.0538	2.25587	2.20874
89.8	75.0538	2.18448	2.20923
89.805	75.0538	2.17542	2.21025
89.81	75.0538	2.30774	2.20932
89.815	75.9837	1.9942	2.20702
89.82	75.9837	2.59157	2.20934
89.825	75.9837	2.16503	2.20642
89.83	75.9837	1.97501	2.20262
89.835	76.3886	2.26745	2.20583
89.84	76.3886	2.29498	2.20856
89.845	76.3886	2.31065	2.21286
89.85	76.3886	2.25545	2.21058
89.855	75.9915	2.4198	2.21082
89.86	75.9915	2.60568	2.20876
89.865	75.9915	1.93858	2.20975
89.87	75.9915	2.23834	2.20948
89.875	74.6198	2.18622	2.21809
89.88	74.6198	2.13775	2.21585
89.885	74.6198	2.06124	2.21732
89.89	74.6198	2.00412	2.21401
89.895	76.4049	2.06428	2.22158
89.9	76.4049	2.21503	2.21635
89.905	76.4049	2.27912	2.21487
89.91	76.4049	1.8611	2.22357
89.915	76.458	2.4495	2.2264
89.92	76.458	2.29139	2.22475
89.925	76.458	2.2269	2.23107
89.93	76.458	2.30204	2.23321
89.935	75.93	2.42418	2.23698
89.94	75.93	2.2608	2.24051
89.945	75.93	3.20695	2.24837
89.95	75.93	2.24473	2.25391
89.955	76.3192	2.33596	2.26342
89.96	76.3192	2.05844	2.27108
89.965	76.3192	2.15649	2.27081
89.97	76.3192	2.72416	2.27187
89.975	70.9758	2.64024	2.27272
89.98	70.9758	2.4541	2.27698
89.985	70.9758	2.41149	2.27519
89.99	70.9758	2.14094	2.27679
89.995	71.1495	2.43015	2.282
90	71.1495	2.43451	2.28159
90.005	71.1495	2.47921	2.2821
90.01	71.1495	2.4842	2.28514
90.015	67.1523	2.48435	2.28723
90.02	67.1523	2.17608	2.28624
90.025	67.1523	2.23561	2.28431
90.03	67.1523	2.01557	2.28298
90.035	69.1441	1.87586	2.2841
90.04	69.1441	1.98434	2.28636
90.045	69.1441	1.69612	2.28289
90.05	69.1441	1.96453	2.28395
90.055	74.9266	2.01823	2.28382
90.06	74.9266	1.81859	2.28496
90.065	74.9266	2.01375	2.28468
90.07	74.9266	2.35704	2.28453
90.075	77.9144	2.14059	2.28321
90.08	77.9144	2.0766	2.28658
90.085	77.9144	2.44979	2.28863
90.09	77.9144	2.3426	2.28846
90.095	75.7984	2.65777	2.28909
90.1	75.7984	2.11229	2.28706
90.105	75.7984	2.09941	2.28099
90.11	75.7984	2.5088	2.27978
90.115	77.3375	2.34747	2.27809
90.12	77.3375	2.2124	2.28011
90.125	77.3375	2.68719	2.28034
90.13	77.3375	2.52909	2.27856
90.135	75.2437	2.2257	2.27993
90.14	75.2437	1.95174	2.28065
90.145	75.2437	2.66348	2.28319
90.15	75.2437	1.91829	2.28788
90.155	76.5004	2.22129	2.28799
90.16	76.5004	2.90522	2.28954
90.165	76.5004	2.55447	2.29582
90.17	76.5004	2.2162	2.29468
90.175	74.5726	2.63175	2.29423
90.18	74.5726	2.06765	2.29509
90.185	74.5726	2.3529	2.29412
90.19	74.5726	2.43151	2.29317
90.195	72.0594	2.58055	2.29366
90.2	72.0594	2.57274	2.2839
90.205	72.0594	2.60216	2.28521
90.21	72.0594	2.40903	2.28484
90.215	72.6007	2.3993	2.28591
90.22	72.6007	2.38977	2.28685
90.225	72.6007	2.19672	2.27975
90.23	72.6007	2.27447	2.27323
90.235	73.4017	1.96349	2.26894
90.24	73.4017	2.18244	2.26351
90.245	73.4017	2.57778	2.26813
90.25	73.4017	1.9398	2.26667
90.255	76.1061	2.0423	2.26561
90.26	76.1061	2.41977	2.26321
90.265	76.1061	2.49281	2.25875
90.27	76.1061	2.35907	2.25614
90.275	76.5579	2.18296	2.25568
90.28	76.5579	2.26135	2.25511
90.285	76.5579	2.37146	2.25994
90.29	76.5579	2.47435	2.2611
90.295	75.8235	1.98998	2.2638
90.3	75.8235	2.36222	2.2652
90.305	75.8235	2.17146	2.26679
90.31	75.8235	2.2912	2.26519
90.315	74.7036	2.27939	2.26703
90.32	74.7036	1.97923	2.26686
90.325	74.7036	2.45754	2.26541
90.33	74.7036	2.50593	2.26293
90.335	74.2435	2.18153	2.26279
90.34	74.2435	2.25058	2.25674
90.345	74.2435	2.35865	2.25644
90.35	74.2435	2.10603	2.25803
90.355	74.5419	1.64165	2.26043
90.36	74.5419	2.29825	2.26047
90.365	74.5419	2.43486	2.2526
90.37	74.5419	2.14284	2.25095
90.375	75.786	2.26097	2.24614
90.38	75.786	2.00648	2.24137
90.385	75.786	2.27597	2.23794
90.39	75.786	2.134	2.23615
90.395	76.9522	2.26077	2.23466
90.4	76.9522	2.53771	2.231
90.405	76.9522	2.22606	2.23386
90.41	76.9522	2.43573	2.23458
90.415	75.8749	2.49543	2.22478
90.42	75.8749	2.33488	2.22097
90.425	75.8749	2.24604	2.22165
90.43	75.8749	2.31356	2.22005
90.435	76.7967	2.20388	2.21819
90.44	76.7967	2.32865	2.21588
90.445	76.7967	2.31014	2.21183
90.45	76.7967	2.22097	2.203
90.455	76.8392	2.37715	2.19618
90.46	76.8392	2.299	2.1927
90.465	76.8392	2.16643	2.1918
90.47	76.8392	2.25131	2.18929
90.475	76.6228	2.00704	2.19012
90.48	76.6228	1.98157	2.191
90.485	76.6228	2.02068	2.19215
90.49	76.6228	1.86353	2.19668
90.495	77.5385	2.60741	2.1958
90.5	77.5385	2.28258	2.19676
90.505	77.5385	2.32746	2.19883
90.51	77.5385	2.23709	2.20233
90.515	75.477	2.03307	2.20087
90.52	75.477	2.22082	2.19619
90.525	75.477	2.12941	2.19861
90.53	75.477	2.17811	2.19877
90.535	73.5837	2.50416	2.19571
90.54	73.5837	1.99243	2.19337
90.545	73.5837	2.25739	2.19132
90.55	73.5837	1.83742	2.19187
90.555	74.7783	2.12516	2.19027
90.56	74.7783	1.85692	2.19376
90.565	74.7783	2.00396	2.19624
90.57	74.7783	1.99636	2.20056
90.575	76.4934	2.21057	2.20028
90.58	76.4934	1.8906	2.20051
90.585	76.4934	2.062	2.19916
90.59	76.4934	1.83879	2.20088
90.595	76.751	2.31227	2.20019
90.6	76.751	2.81805	2.19717
90.605	76.751	2.35535	2.20015
90.61	76.751	2.10333	2.20532
90.615	75.8147	1.71371	2.20574
90.62	75.8147	2.18072	2.20545
90.625	75.8147	1.72639	2.20735
90.63	75.8147	2.20559	2.20532
90.635	76.214	2.18302	2.20608
90.64	76.214	2.04446	2.20364
90.645	76.214	1.80169	2.20357
90.65	76.214	2.2937	2.20434
90.655	76.3509	2.20697	2.20296
90.66	76.3509	2.2947	2.20409
90.665	76.3509	1.91449	2.20197
90.67	76.3509	2.17049	2.20198
90.675	76.7301	2.28494	2.20249
90.68	76.7301	2.47007	2.19977
90.685	76.7301	1.87912	2.19809
90.69	76.7301	2.12025	2.19886
90.695	79.053	2.02204	2.19492
90.7	79.053	1.68876	2.19348
90.705	79.053	1.88381	2.19372
90.71	79.053	2.25106	2.19424
90.715	82.9381	2.31805	2.19317
90.72	82.9381	2.14552	2.19325
90.725	82.9381	2.47365	2.1923
90.73	82.9381	2.28594	2.19663
90.735	81.3895	2.39006	2.19785
90.74	81.3895	2.42161	2.20037
90.745	81.3895	2.09293	2.20639
90.75	81.3895	2.67515	2.20603
90.755	80.4766	2.1491	2.20645
90.76	80.4766	2.39561	2.20466
90.765	80.4766	2.27206	2.20674
90.77	80.4766	2.02063	2.2119
90.775	78.6539	2.60298	2.21505
90.78	78.6539	2.19907	2.21568
90.785	78.6539	1.95243	2.21352
90.79	78.6539	2.13533	2.21408
90.795	80.6756	2.26745	2.21814
90.8	80.6756	2.04504	2.21628
90.805	80.6756	2.20075	2.21841
90.81	80.6756	2.52415	2.2229
90.815	78.9059	2.54126	2.22896
90.82	78.9059	2.71604	2.23352
90.825	78.9059	1.95116	2.24318
90.83	78.9059	2.48071	2.24259
90.835	77.1875	2.36952	2.24827
90.84	77.1875	2.35559	2.24776
90.845	77.1875	2.18001	2.25565
90.85	77.1875	2.05394	2.25161
90.855	78.1575	2.4076	2.2457
90.86	78.1575	2.16327	2.23977
90.865	78.1575	2.34054	2.24067
90.87	78.1575	2.40544	2.23727
90.875	77.0837	2.33489	2.23494
90.88	77.0837	2.05588	2.23833
90.885	77.0837	2.08318	2.23734
90.89	77.0837	2.02963	2.23735
90.895	79.1137	2.12724	2.2447
90.9	79.1137	2.33815	2.24976
90.905	79.1137	2.39817	2.24855
90.91	79.1137	2.34056	2.24716
90.915	78.0933	2.22217	2.24571
90.92	78.0933	2.49606	2.25134
90.925	78.0933	2.38609	2.25403
90.93	78.0933	1.97163	2.2536
90.935	80.4912	2.14393	2.25355
90.94	80.4912	2.28129	2.25959
90.945	80.4912	1.93055	2.25927
90.95	80.4912	2.16553	2.25792
90.955	79.1648	2.24525	2.26285
90.96	79.1648	2.42926	2.27654
90.965	79.1648	2.19096	2.27619
90.97	79.1648	2.17461	2.27839
90.975	78.7293	2.15465	2.28156
90.98	78.7293	2.44469	2.27839
90.985	78.7293	2.10483	2.28121
90.99	78.7293	2.27572	2.28072
90.995	78.9634	2.4708	2.27847
91	78.9634	2.57128	2.28033
91.005	78.9634	2.32552	2.27263
91.01	78.9634	2.14663	2.2755
91.015	79.5074	2.44716	2.27714
91.02	79.5074	2.55418	2.2761
91.025	79.5074	2.53847	2.27564
91.03	79.5074	2.19334	2.27249
91.035	78.1084	1.96009	2.27111
91.04	78.1084	2.56034	2.27477
91.045	78.1084	2.40265	2.27753
91.05	78.1084	2.06988	2.27953
91.055	81.9171	2.05261	2.28107
91.06	81.9171	2.57778	2.28501
91.065	81.9171	2.46956	2.28347
91.07	81.9171	2.46471	2.27786
91.075	78.6479	2.97146	2.27308
91.08	78.6479	2.15092	2.27485
91.085	78.6479	2.46422	2.27362
91.09	78.6479	2.0112	2.27049
91.095	77.7548	2.63503	2.27086
91.1	77.7548	1.90505	2.27231
91.105	77.7548	2.22063	2.27292
91.11	77.7548	1.75676	2.27274
91.115	82.973	2.19433	2.27672
91.12	82.973	1.3702	2.27686
91.125	82.973	1.945	2.27231
91.13	82.973	2.06863	2.27071
91.135	86.5834	2.10604	2.26955
91.14	86.5834	2.18406	2.27266
91.145	86.5834	2.7862	2.27341
91.15	86.5834	2.31323	2.27354
91.155	87.5551	2.17107	2.27271
91.16	87.5551	2.06708	2.27368
91.165	87.5551	2.14837	2.27417
91.17	87.5551	2.48327	2.27445
91.175	86.8918	2.44207	2.27455
91.18	86.8918	2.2412	2.2726
91.185	86.8918	2.46506	2.27693
91.19	86.8918	2.48877	2.27971
91.195	86.6485	2.08784	2.28081
91.2	86.6485	1.88582	2.28798
91.205	86.6485	2.18686	2.28549
91.21	86.6485	3.26703	2.28532
91.215	82.535	2.21551	2.28319
91.22	82.535	2.5396	2.28419
91.225	82.535	2.46646	2.28363
91.23	82.535	2.15339	2.28175
91.235	80.8933	2.57006	2.2788
91.24	80.8933	2.34072	2.28342
91.245	80.8933	2.19436	2.28254
91.25	80.8933	2.28094	2.27756
91.255	83.2932	1.89753	2.27257
91.26	83.2932	2.4388	2.27187
91.265	83.2932	2.56168	2.27297
91.27	83.2932	2.1667	2.27314
91.275	82.8046	1.97378	2.2681
91.28	82.8046	2.28514	2.26438
91.285	82.8046	2.05943	2.26342
91.29	82.8046	2.32297	2.26941
91.295	82.0222	2.41373	2.26654
91.3	82.0222	2.46934	2.26638
91.305	82.0222	2.20011	2.26937
91.31	82.0222	2.59926	2.27745
91.315	80.0263	2.36841	2.27702
91.32	80.0263	1.97483	2.27366
91.325	80.0263	2.23337	2.27756
91.33	80.0263	2.13	2.26999
91.335	78.9602	2.35592	2.2677
91.34	78.9602	2.0538	2.26418
91.345	78.9602	2.3929	2.26613
91.35	78.9602	2.32627	2.26088
91.355	79.1458	2.11567	2.26337
91.36	79.1458	2.38952	2.2593
91.365	79.1458	2.56557	2.26673
91.37	79.1458	2.35409	2.26655
91.375	76.4464	1.94592	2.27436
91.38	76.4464	2.17358	2.2802
91.385	76.4464	1.93855	2.28472
91.39	76.4464	2.39712	2.28655
91.395	77.0999	2.10531	2.28833
91.4	77.0999	2.14066	2.28453
91.405	77.0999	2.25392	2.28742
91.41	77.0999	2.49604	2.29127
91.415	76.8507	2.39011	2.2958
91.42	76.8507	2.25104	2.29871
91.425	76.8507	2.50553	2.29745
91.43	76.8507	2.18932	2.29664
91.435	75.4829	2.40964	2.29555
91.44	75.4829	2.42453	2.29596
91.445	75.4829	2.39234	2.29364
91.45	75.4829	2.65477	2.29303
91.455	74.8841	1.91394	2.29535
91.46	74.8841	2.22766	2.29933
91.465	74.8841	2.21479	2.29175
91.47	74.8841	2.29152	2.29352
91.475	75.6925	2.11858	2.29153
91.48	75.6925	1.96431	2.28734
91.485	75.6925	2.14654	2.28615
91.49	75.6925	2.5714	2.28246
91.495	76.1425	2.18745	2.28385
91.5	76.1425	1.96794	2.28481
91.505	76.1425	2.06639	2.28488
91.51	76.1425	2.25558	2.28513
91.515	76.2769	2.25775	2.28397
91.52	76.2769	2.46386	2.28207
91.525	76.2769	2.04546	2.28262
91.53	76.2769	2.1627	2.29068
91.535	77.6014	2.09578	2.28772
91.54	77.6014	2.56506	2.29109
91.545	77.6014	2.27104	2.29304
91.55	77.6014	2.3866	2.29435
91.555	76.0882	2.37209	2.29617
91.56	76.0882	2.86819	2.29899
91.565	76.0882	2.53461	2.29832
91.57	76.0882	2.13027	2.29783
91.575	73.4354	2.85881	2.30309
91.58	73.4354	2.2064	2.30271
91.585	73.4354	1.91986	2.30527
91.59	73.4354	2.10897	2.30034
91.595	75.5688	2.20754	2.30234
91.6	75.5688	2.10528	2.30054
91.605	75.5688	2.15629	2.298
91.61	75.5688	1.80955	2.29987
91.615	77.8169	2.50689	2.30056
91.62	77.8169	2.17685	2.29374
91.625	77.8169	2.15897	2.28919
91.63	77.8169	2.53408	2.28989
91.635	76.4565	2.52575	2.28847
91.64	76.4565	2.29109	2.29347
91.645	76.4565	2.36298	2.29561
91.65	76.4565	2.40297	2.29533
91.655	74.7684	2.60499	2.29471
91.66	74.7684	2.55978	2.29391
91.665	74.7684	2.52449	2.29134
91.67	74.7684	2.44267	2.29063
91.675	73.8531	2.35606	2.2918
91.68	73.8531	2.35981	2.28695
91.685	73.8531	2.13182	2.28468
91.69	73.8531	2.50605	2.27937
91.695	72.834	2.2545	2.27454
91.7	72.834	2.02626	2.26925
91.705	72.834	2.11976	2.26448
91.71	72.834	2.58905	2.2679
91.715	71.7355	2.5013	2.26827
91.72	71.7355	2.3947	2.26959
91.725	71.7355	2.33883	2.27128
91.73	71.7355	2.04231	2.27085
91.735	72.7468	2.03364	2.27286
91.74	72.7468	2.19759	2.27279
91.745	72.7468	2.48092	2.27134
91.75	72.7468	2.29151	2.27025
91.755	71.2433	2.28788	2.27183
91.76	71.2433	1.92306	2.26956
91.765	71.2433	2.32155	2.26746
91.77	71.2433	2.37	2.2676
91.775	73.1165	2.22164	2.26164
91.78	73.1165	2.78805	2.26425
91.785	73.1165	1.98653	2.26345
91.79	73.1165	2.39986	2.26427
91.795	74.477	2.51967	2.26506
91.8	74.477	2.54567	2.26742
91.805	74.477	2.65348	2.26739
91.81	74.477	2.48445	2.2671
91.815	71.7938	2.5319	2.26175
91.82	71.7938	2.31849	2.25791
91.825	71.7938	2.50644	2.25794
91.83	71.7938	2.19488	2.25213
91.835	68.6749	2.38895	2.25206
91.84	68.6749	1.85788	2.25132
91.845	68.6749	2.25531	2.2574
91.85	68.6749	2.21202	2.25689
91.855	69.9169	2.06914	2.25906
91.86	69.9169	2.30423	2.26029
91.865	69.9169	2.45932	2.26802
91.87	69.9169	1.87667	2.27017
91.875	71.7463	1.89516	2.27203
91.88	71.7463	2.01679	2.27313
91.885	71.7463	2.03014	2.27035
91.89	71.7463	2.44287	2.26846
91.895	70.2158	2.61355	2.26724
91.9	70.2158	2.07654	2.26721
91.905	70.2158	2.07853	2.26446
91.91	70.2158	2.17343	2.25762
91.915	71.1779	2.23613	2.25566
91.92	71.1779	2.31879	2.25202
91.925	71.1779	2.36882	2.24947
91.93	71.1779	2.01569	2.2463
91.935	73.4346	1.96002	2.24325
91.94	73.4346	1.87291	2.24074
91.945	73.4346	1.93674	2.23901
91.95	73.4346	1.85862	2.23941
91.955	74.3851	2.17275	2.23994
91.96	74.3851	2.25905	2.23948
91.965	74.3851	2.26515	2.23274
91.97	74.3851	2.34805	2.22896
91.975	74.3756	2.46285	2.22565
91.98	74.3756	2.07498	2.22536
91.985	74.3756	2.1672	2.22496
91.99	74.3756	2.13897	2.22719
91.995	74.0609	2.42583	2.22463
92	74.0609	2.07654	2.22399
92.005	74.0609	2.12777	2.22279
92.01	74.0609	1.83753	2.22444
92.015	74.3157	2.04367	2.22798
92.02	74.3157	2.27134	2.22646
92.025	74.3157	1.86238	2.22973
92.03	74.3157	2.30913	2.23287
92.035	74.5512	2.08162	2.23131
92.04	74.5512	2.17837	2.23598
92.045	74.5512	2.64522	2.23421
92.05	74.5512	2.50903	2.23336
92.055	71.2626	2.38326	2.23352
92.06	71.2626	2.34333	2.23125
92.065	71.2626	2.3277	2.23009
92.07	71.2626	2.14677	2.22831
92.075	72.4829	2.13332	2.22475
92.08	72.4829	2.27185	2.21939
92.085	72.4829	2.19937	2.22135
92.09	72.4829	1.84497	2.21952
92.095	71.1749	2.72349	2.22189
92.1	71.1749	2.15626	2.22214
92.105	71.1749	2.32397	2.22203
92.11	71.1749	2.28026	2.22683
92.115	69.1814	2.59028	2.22656
92.12	69.1814	2.7247	2.22727
92.125	69.1814	2.36387	2.22908
92.13	69.1814	2.271	2.23221
92.135	68.3944	2.25256	2.23273
92.14	68.3944	2.33522	2.23431
92.145	68.3944	2.16818	2.23382
92.15	68.3944	2.35948	2.23224
92.155	69.5873	2.12542	2.23534
92.16	69.5873	1.91434	2.24031
92.165	69.5873	2.36192	2.23911
92.17	69.5873	2.15668	2.23861
92.175	69.2638	2.18526	2.23581
92.18	69.2638	2.03585	2.23289
92.185	69.2638	2.05171	2.2334
92.19	69.2638	1.87818	2.23175
92.195	72.0037	2.33158	2.23679
92.2	72.0037	2.29469	2.23939
92.205	72.0037	2.07955	2.2414
92.21	72.0037	2.07353	2.24111
92.215	76.0024	1.90822	2.23978
92.22	76.0024	2.11943	2.23562
92.225	76.0024	2.06058	2.23864
92.23	76.0024	2.30979	2.2416
92.235	76.47	2.00106	2.24388
92.24	76.47	2.25917	2.24409
92.245	76.47	1.939	2.243
92.25	76.47	2.41602	2.24068
92.255	75.6362	2.17097	2.24169
92.26	75.6362	2.45385	2.23968
92.265	75.6362	2.28082	2.24044
92.27	75.6362	2.16809	2.24435
92.275	76.4991	2.70068	2.24045
92.28	76.4991	2.53891	2.24101
92.285	76.4991	2.62957	2.2417
92.29	76.4991	2.45871	2.24183
92.295	74.0581	2.22095	2.24558
92.3	74.0581	2.43385	2.24243
92.305	74.0581	2.56203	2.23697
92.31	74.0581	2.42369	2.23322
92.315	71.9788	2.3676	2.23266
92.32	71.9788	2.35268	2.22743
92.325	71.9788	1.95861	2.22927
92.33	71.9788	1.96455	2.23137
92.335	73.4418	2.39308	2.23211
92.34	73.4418	2.20438	2.23294
92.345	73.4418	2.09707	2.23487
92.35	73.4418	2.28106	2.2301
92.355	74.7792	2.20095	2.22815
92.36	74.7792	2.5533	2.22757
92.365	74.7792	2.27749	2.22764
92.37	74.7792	2.53105	2.22138
92.375	75.4947	2.05875	2.21677
92.38	75.4947	2.21125	2.21468
92.385	75.4947	2.0694	2.21381
92.39	75.4947	2.18983	2.22025
92.395	73.3168	2.39316	2.21814
92.4	73.3168	2.45471	2.21837
92.405	73.3168	2.38937	2.21758
92.41	73.3168	2.58025	2.2218
92.415	71.6163	2.05296	2.22393
92.42	71.6163	2.18464	2.22483
92.425	71.6163	2.0369	2.2241
92.43	71.6163	2.07387	2.22234
92.435	74.22	2.06683	2.22515
92.44	74.22	1.79342	2.23068
92.445	74.22	2.38152	2.23548
92.45	74.22	2.20014	2.23222
92.455	74.9658	2.06125	2.23372
92.46	74.9658	2.1431	2.2372
92.465	74.9658	2.12515	2.23894
92.47	74.9658	1.84472	2.24078
92.475	73.5464	2.6532	2.23973
92.48	73.5464	2.76227	2.24246
92.485	73.5464	2.3052	2.23982
92.49	73.5464	2.18768	2.24122
92.495	73.8253	2.02948	2.24351
92.5	73.8253	2.19126	2.24626
92.505	73.8253	2.17853	2.24152
92.51	73.8253	1.92529	2.23867
92.515	74.1155	1.91418	2.23561
92.52	74.1155	2.43806	2.23748
92.525	74.1155	1.87786	2.23958
92.53	74.1155	1.91842	2.23592
92.535	75.82	2.37924	2.23039
92.54	75.82	2.09464	2.2264
92.545	75.82	2.55719	2.22576
92.55	75.82	2.32717	2.2304
92.555	79.157	1.95712	2.22407
92.56	79.157	2.00483	2.22381
92.565	79.157	2.28631	2.21951
92.57	79.157	1.79988	2.21694
92.575	79.853	2.33276	2.21651
92.58	79.853	2.34475	2.21972
92.585	79.853	2.34738	2.22749
92.59	79.853	2.28247	2.22675
92.595	78.8578	2.04043	2.22479
92.6	78.8578	2.24166	2.22817
92.605	78.8578	1.95921	2.22726
92.61	78.8578	2.26588	2.22931
92.615	78.108	2.28737	2.22805
92.62	78.108	1.95755	2.23108
92.625	78.108	2.25955	2.22799
92.63	78.108	2.15238	2.22748
92.635	75.3193	2.18349	2.22596
92.64	75.3193	2.90276	2.22844
92.645	75.3193	2.12148	2.22772
92.65	75.3193	2.19203	2.22093
92.655	76.7976	2.27991	2.21683
92.66	76.7976	2.55116	2.21381
92.665	76.7976	2.12977	2.20955
92.67	76.7976	2.45264	2.2085
92.675	78.3081	2.08246	2.21002
92.68	78.3081	2.0078	2.20984
92.685	78.3081	2.32002	2.20831
92.69	78.3081	2.61048	2.20651
92.695	78.5278	2.36278	2.21128
92.7	78.5278	2.00221	2.21016
92.705	78.5278	2.44639	2.21385
92.71	78.5278	2.43063	2.21926
92.715	77.7895	2.2498	2.22105
92.72	77.7895	2.09351	2.22528
92.725	77.7895	2.0131	2.22674
92.73	77.7895	2.33641	2.21834
92.735	77.8736	2.0434	2.21541
92.74	77.8736	2.14212	2.21879
92.745	77.8736	2.49033	2.21832
92.75	77.8736	2.21691	2.22675
92.755	79.8654	1.93789	2.2287
92.76	79.8654	1.88232	2.23035
92.765	79.8654	2.14574	2.23205
92.77	79.8654	2.46884	2.23742
92.775	79.5875	2.38053	2.2335
92.78	79.5875	2.33127	2.23983
92.785	79.5875	1.97986	2.24211
92.79	79.5875	2.22646	2.23646
92.795	77.76	2.39408	2.2392
92.8	77.76	2.68999	2.23525
92.805	77.76	1.79448	2.23508
92.81	77.76	2.53547	2.23301
92.815	75.2951	1.98971	2.23189
92.82	75.2951	2.10811	2.22939
92.825	75.2951	2.30933	2.2373
92.83	75.2951	2.28315	2.23784
92.835	74.7008	2.74878	2.23847
92.84	74.7008	2.31809	2.23636
92.845	74.7008	2.00707	2.23938
92.85	74.7008	2.43768	2.24376
92.855	72.6128	2.19001	2.24974
92.86	72.6128	2.4081	2.25273
92.865	72.6128	2.42535	2.25208
92.87	72.6128	2.58407	2.24872
92.875	69.779	2.21888	2.24913
92.88	69.779	2.00703	2.24648
92.885	69.779	2.05813	2.24479
92.89	69.779	2.31899	2.24413
92.895	72.3	2.11731	2.23253
92.9	72.3	1.70716	2.23112
92.905	72.3	2.0406	2.22602
92.91	72.3	2.08511	2.22316
92.915	76.1973	2.14973	2.21684
92.92	76.1973	1.94733	2.22093
92.925	76.1973	2.33749	2.22055
92.93	76.1973	2.01906	2.22579
92.935	81.0645	1.91908	2.22646
92.94	81.0645	1.88476	2.2246
92.945	81.0645	2.27523	2.21943
92.95	81.0645	2.26871	2.21585
92.955	79.6603	2.57297	2.21409
92.96	79.6603	2.60761	2.2103
92.965	79.6603	2.32424	2.20419
92.97	79.6603	2.55189	2.20048
92.975	78.7859	1.99244	2.20194
92.98	78.7859	1.80488	2.20516
92.985	78.7859	2.4665	2.20185
92.99	78.7859	2.64657	2.20467
92.995	76.6962	2.1395	2.20865
93	76.6962	2.88069	2.20477
93.005	76.6962	2.3891	2.20763
93.01	76.6962	2.34524	2.21131
93.015	75.9679	2.09669	2.21858
93.02	75.9679	2.45657	2.223
93.025	75.9679	2.04217	2.22302
93.03	75.9679	2.51745	2.22629
93.035	76.6112	2.14858	2.22625
93.04	76.6112	1.80783	2.23389
93.045	76.6112	2.37194	2.23882
93.05	76.6112	2.15855	2.23949
93.055	78.5204	2.30968	2.23794
93.06	78.5204	1.7479	2.24451
93.065	78.5204	1.89157	2.24409
93.07	78.5204	2.0344	2.24488
93.075	77.8431	2.59832	2.24676
93.08	77.8431	2.38696	2.24316
93.085	77.8431	2.40865	2.24475
93.09	77.8431	2.13415	2.24098
93.095	74.0859	2.58812	2.2394
93.1	74.0859	2.48261	2.24349
93.105	74.0859	2.84553	2.24122
93.11	74.0859	2.26126	2.24182
93.115	74.1358	2.20038	2.24267
93.12	74.1358	1.94778	2.23826
93.125	74.1358	1.99849	2.23846
93.13	74.1358	1.99205	2.23806
93.135	77.9226	1.98147	2.24263
93.14	77.9226	2.11753	2.24188
93.145	77.9226	1.73122	2.24253
93.15	77.9226	1.97927	2.24654
93.155	80.0752	1.67648	2.24951
93.16	80.0752	1.9907	2.24811
93.165	80.0752	1.91297	2.2468
93.17	80.0752	2.54352	2.2474
93.175	81.0241	2.41371	2.25084
93.18	81.0241	2.61143	2.25003
93.185	81.0241	2.07549	2.25541
93.19	81.0241	2.13252	2.25671
93.195	84.6128	2.08789	2.26123
93.2	84.6128	2.00113	2.2607
93.205	84.6128	1.82509	2.2624
93.21	84.6128	2.06372	2.26106
93.215	86.9664	1.81328	2.25731
93.22	86.9664	1.87511	2.25715
93.225	86.9664	2.24054	2.2517
93.23	86.9664	2.33886	2.25306
93.235	88.3542	2.00164	2.25453
93.24	88.3542	2.32816	2.2488
93.245	88.3542	2.54427	2.24747
93.25	88.3542	2.09823	2.25036
93.255	88.0437	2.50584	2.24083
93.26	88.0437	2.30949	2.23762
93.265	88.0437	2.61665	2.23375
93.27	88.0437	2.59283	2.2304
93.275	87.558	2.47049	2.22505
93.28	87.558	2.71093	2.2294
93.285	87.558	2.32669	2.2244
93.29	87.558	2.75153	2.22561
93.295	86.1772	2.72472	2.22708
93.3	86.1772	2.46153	2.21975
93.305	86.1772	2.53355	2.22115
93.31	86.1772	2.4584	2.21972
93.315	84.0172	2.49305	2.22247
93.32	84.0172	2.06937	2.2245
93.325	84.0172	2.29747	2.22416
93.33	84.0172	1.9466	2.21952
93.335	83.3244	2.44341	2.21983
93.34	83.3244	2.36762	2.21548
93.345	83.3244	2.15934	2.21754
93.35	83.3244	2.41973	2.21144
93.355	83.9825	2.20854	2.21221
93.36	83.9825	2.25009	2.20773
93.365	83.9825	2.4945	2.20519
93.37	83.9825	1.97986	2.20532
93.375	83.2018	2.60419	2.20865
93.38	83.2018	2.17834	2.21161
93.385	83.2018	2.4682	2.21693
93.39	83.2018	1.98329	2.21644
93.395	82.4135	2.3846	2.21805
93.4	82.4135	2.52186	2.22246
93.405	82.4135	2.00769	2.22635
93.41	82.4135	1.89844	2.23286
93.415	85.065	1.95305	2.23746
93.42	85.065	2.2099	2.24083
93.425	85.065	2.29537	2.23575
93.43	85.065	2.25521	2.23769
93.435	83.3693	2.56262	2.23398
93.44	83.3693	2.05079	2.23805
93.445	83.3693	2.34063	2.23768
93.45	83.3693	2.22202	2.23693
93.455	82.7025	2.44036	2.23989
93.46	82.7025	2.43748	2.24088
93.465	82.7025	2.22881	2.24192
93.47	82.7025	2.30884	2.24774
93.475	83.8116	2.00115	2.24894
93.48	83.8116	2.12995	2.24986
93.485	83.8116	1.95259	2.24623
93.49	83.8116	1.8884	2.24562
93.495	83.5954	2.51204	2.24445
93.5	83.5954	2.43152	2.24129
93.505	83.5954	1.91837	2.2426
93.51	83.5954	2.06488	2.23597
93.515	87.4401	1.95453	2.23161
93.52	87.4401	1.75762	2.22567
93.525	87.4401	1.91629	2.22065
93.53	87.4401	2.48178	2.21828
93.535	84.9536	2.01188	2.21067
93.54	84.9536	2.27159	2.20555
93.545	84.9536	1.95609	2.19948
93.55	84.9536	1.63157	2.19314
93.555	86.8292	2.30028	2.18833
93.56	86.8292	2.16538	2.18534
93.565	86.8292	2.02486	2.18424
93.57	86.8292	2.09706	2.18362
93.575	89.3023	2.00038	2.18274
93.58	89.3023	2.1288	2.1794
93.585	89.3023	2.41844	2.1844
93.59	89.3023	1.96966	2.18842
93.595	89.4433	2.34218	2.18901
93.6	89.4433	1.97227	2.19037
93.605	89.4433	2.56031	2.18771
93.61	89.4433	2.39232	2.18963
93.615	87.6758	2.00552	2.18721
93.62	87.6758	2.2128	2.18639
93.625	87.6758	2.28481	2.18992
93.63	87.6758	2.29688	2.18727
93.635	88.0627	2.52917	2.18926
93.64	88.0627	1.93219	2.18636
93.645	88.0627	2.28069	2.18807
93.65	88.0627	2.17645	2.18423
93.655	86.8385	2.37188	2.1838
93.66	86.8385	2.33412	2.19099
93.665	86.8385	2.455	2.19601
93.67	86.8385	2.25327	2.19932
93.675	86.708	2.03074	2.20067
93.68	86.708	2.60995	2.19834
93.685	86.708	2.23606	2.19903
93.69	86.708	2.48719	2.19662
93.695	87.0706	2.09458	2.19594
93.7	87.0706	2.01281	2.19467
93.705	87.0706	2.29949	2.1912
93.71	87.0706	1.92514	2.18681
93.715	84.3558	2.16885	2.18466
93.72	84.3558	2.40094	2.18691
93.725	84.3558	1.99672	2.18632
93.73	84.3558	2.33288	2.18597
93.735	86.6928	1.97261	2.18359
93.74	86.6928	1.94024	2.18398
93.745	86.6928	2.2101	2.18662
93.75	86.6928	2.22538	2.18191
93.755	87.1	2.22981	2.18181
93.76	87.1	1.83692	2.18411
93.765	87.1	1.86849	2.1815
93.77	87.1	2.01736	2.18207
93.775	87.1958	2.08549	2.18996
93.78	87.1958	2.23137	2.1917
93.785	87.1958	1.94182	2.19019
93.79	87.1958	1.8097	2.19206
93.795	88.9589	2.13869	2.19352
93.8	88.9589	2.08415	2.19582
93.805	88.9589	1.97601	2.20075
93.81	88.9589	2.23144	2.19998
93.815	88.8207	2.34756	2.20006
93.82	88.8207	2.42996	2.20525
93.825	88.8207	1.98009	2.20785
93.83	88.8207	1.96072	2.20686
93.835	90.5882	2.4516	2.21334
93.84	90.5882	2.84968	2.2131
93.845	90.5882	2.42696	2.21588
93.85	90.5882	2.29654	2.21506
93.855	91.1424	2.15098	2.2171
93.86	91.1424	2.40267	2.21615
93.865	91.1424	2.0055	2.21375
93.87	91.1424	2.41157	2.21494
93.875	89.749	2.33656	2.2155
93.88	89.749	2.33625	2.21619
93.885	89.749	2.37995	2.21644
93.89	89.749	2.17503	2.21901
93.895	86.8184	2.15564	2.22694
93.9	86.8184	1.99726	2.2314
93.905	86.8184	2.47804	2.23314
93.91	86.8184	2.73365	2.23407
93.915	83.9651	2.40618	2.23629
93.92	83.9651	2.28655	2.2364
93.925	83.9651	2.34679	2.23993
93.93	83.9651	2.05983	2.24401
93.935	86.473	2.32515	2.24125
93.94	86.473	2.31913	2.24267
93.945	86.473	1.98176	2.24133
93.95	86.473	2.21243	2.24869
93.955	85.9319	1.87167	2.24957
93.96	85.9319	1.99667	2.25114
93.965	85.9319	2.22029	2.25396
93.97	85.9319	2.45614	2.2579
93.975	84.9243	2.24983	2.25743
93.98	84.9243	1.9652	2.26004
93.985	84.9243	1.88962	2.26083
93.99	84.9243	1.99192	2.26576
93.995	86.4511	2.15546	2.27035
94	86.4511	2.03594	2.2731
94.005	86.4511	2.42195	2.2782
94.01	86.4511	2.15041	2.28284
94.015	88.1533	1.80174	2.28915
94.02	88.1533	2.01206	2.29052
94.025	88.1533	2.55383	2.29048
[truncated: 407,043+ more rows]

## Sheet: Trace3_Green_26_0622_015517
Data Date and Time Stamp: 26_0622_015517
Local Experiment Name: Exp 32-63
Mean Force: 1.59928 pN
xShift in graph: -9.318163 s			Xshift inset -77.999844s
yShift in graph:10120.685386 nm			Yshift inset -645.000000 nm
Time (s)	Stage Position (nm)	Raw Force (pN)	Sm Force (pN)
14.165	0	1.58759	1.60855
14.17	0	1.47883	1.60868
14.175	0	1.53357	1.6084
14.18	-0.263054	1.46984	1.61171
14.185	-0.263054	1.58068	1.61445
14.19	-0.263054	1.17876	1.6097
14.195	-0.263054	1.5532	1.6137
14.2	3.50064	1.48156	1.60974
14.205	3.50064	1.26669	1.60514
14.21	3.50064	1.61286	1.60669
14.215	3.50064	1.55652	1.60306
14.22	6.00925	1.48452	1.6062
14.225	6.00925	1.66636	1.60235
14.23	6.00925	1.87523	1.60021
14.235	6.00925	1.84383	1.59921
14.24	5.32163	1.52219	1.59843
14.245	5.32163	1.52769	1.59441
14.25	5.32163	1.63938	1.59303
14.255	5.32163	1.72087	1.58948
14.26	3.34663	1.68785	1.59211
14.265	3.34663	1.58288	1.58796
14.27	3.34663	1.66481	1.58967
14.275	3.34663	1.49146	1.58449
14.28	4.62141	1.19514	1.58135
14.285	4.62141	1.47423	1.58474
14.29	4.62141	1.62564	1.58466
14.295	4.62141	1.49275	1.5862
14.3	5.15032	1.49845	1.5869
14.305	5.15032	1.74979	1.59246
14.31	5.15032	2.09486	1.59327
14.315	5.15032	1.25754	1.59415
14.32	7.47992	1.79757	1.59341
14.325	7.47992	1.66207	1.59658
14.33	7.47992	1.69523	1.59513
14.335	7.47992	1.76701	1.59572
14.34	9.77945	1.83136	1.59475
14.345	9.77945	1.71261	1.59352
14.35	9.77945	1.69925	1.5899
14.355	9.77945	1.60421	1.58862
14.36	7.52743	1.75554	1.58842
14.365	7.52743	1.5018	1.59131
14.37	7.52743	1.90322	1.59647
14.375	7.52743	1.68161	1.596
14.38	2.84107	1.6149	1.60407
14.385	2.84107	1.74726	1.60982
14.39	2.84107	1.19017	1.60589
14.395	2.84107	1.94781	1.60974
14.4	2.34724	1.41193	1.60761
14.405	2.34724	1.60858	1.60649
14.41	2.34724	1.65975	1.60582
14.415	2.34724	1.83817	1.60529
14.42	2.09322	1.85096	1.60316
14.425	2.09322	1.63146	1.60117
14.43	2.09322	1.94309	1.60083
14.435	2.09322	1.68845	1.60053
14.44	-0.550209	1.46869	1.60137
14.445	-0.550209	1.59406	1.60296
14.45	-0.550209	1.34703	1.60284
14.455	-0.550209	1.15035	1.60565
14.46	-0.612052	1.83798	1.61171
14.465	-0.612052	1.53695	1.61183
14.47	-0.612052	1.8185	1.61249
14.475	-0.612052	1.36655	1.6143
14.48	0.803839	1.38889	1.61118
14.485	0.803839	1.59787	1.60767
14.49	0.803839	1.63403	1.60622
14.495	0.803839	1.42542	1.60542
14.5	2.47822	1.62731	1.60678
14.505	2.47822	1.33682	1.60673
14.51	2.47822	1.92796	1.60275
14.515	2.47822	1.37783	1.60115
14.52	4.80027	1.43089	1.59987
14.525	4.80027	1.57102	1.59633
14.53	4.80027	1.43261	1.59687
14.535	4.80027	1.84058	1.60055
14.54	5.69235	1.48545	1.60061
14.545	5.69235	1.78119	1.60031
14.55	5.69235	1.54449	1.60205
14.555	5.69235	1.75678	1.60093
14.56	1.45528	1.57377	1.59943
14.565	1.45528	1.75372	1.59289
14.57	1.45528	1.50742	1.594
14.575	1.45528	2.00797	1.58782
14.58	-1.07329	1.57426	1.5882
14.585	-1.07329	1.69944	1.58653
14.59	-1.07329	1.42953	1.58651
14.595	-1.07329	1.39777	1.58473
14.6	-2.29127	1.4786	1.58412
14.605	-2.29127	1.74598	1.58348
14.61	-2.29127	1.64647	1.58574
14.615	-2.29127	1.77641	1.58339
14.62	-2.97341	2.0771	1.58818
14.625	-2.97341	1.56534	1.58568
14.63	-2.97341	2.08205	1.58315
14.635	-2.97341	2.06187	1.58556
14.64	-0.834029	1.15633	1.58474
14.645	-0.834029	1.56813	1.58885
14.65	-0.834029	1.36575	1.58295
14.655	-0.834029	1.35605	1.58585
14.66	2.2727	1.46652	1.58876
14.665	2.2727	1.42535	1.58438
14.67	2.2727	1.37208	1.58224
14.675	2.2727	1.27773	1.57864
14.68	2.80711	1.49938	1.57471
14.685	2.80711	1.43912	1.57037
14.69	2.80711	1.66594	1.56951
14.695	2.80711	1.33955	1.56854
14.7	2.62065	1.54133	1.56917
14.705	2.62065	1.76485	1.57465
14.71	2.62065	1.87849	1.5768
14.715	2.62065	1.62533	1.57545
14.72	0.846759	1.62289	1.57881
14.725	0.846759	1.66806	1.57714
14.73	0.846759	1.35035	1.57537
14.735	0.846759	1.52127	1.58118
14.74	1.05401	1.6977	1.58187
14.745	1.05401	1.44137	1.57962
14.75	1.05401	1.66445	1.59018
14.755	1.05401	1.6346	1.59081
14.76	1.69778	1.31879	1.59049
14.765	1.69778	1.52628	1.58918
14.77	1.69778	1.45382	1.58896
14.775	1.69778	1.30717	1.59529
14.78	2.50443	1.54578	1.59658
14.785	2.50443	1.56656	1.60122
14.79	2.50443	1.48021	1.6039
14.795	2.50443	1.59549	1.60767
14.8	3.16425	1.66874	1.6071
14.805	3.16425	1.38564	1.60468
14.81	3.16425	1.59835	1.60097
14.815	3.16425	1.43353	1.60249
14.82	4.02313	1.36983	1.59954
14.825	4.02313	1.17407	1.59959
14.83	4.02313	1.69992	1.59113
14.835	4.02313	1.5268	1.59192
14.84	-0.128318	1.76468	1.59452
14.845	-0.128318	1.65189	1.59341
14.85	-0.128318	1.6506	1.59426
14.855	-0.128318	1.63524	1.59766
14.86	0.834134	1.83172	1.59896
14.865	0.834134	1.51904	1.59796
14.87	0.834134	1.98468	1.59248
14.875	0.834134	1.65168	1.58769
14.88	1.29929	1.42517	1.58814
14.885	1.29929	1.85843	1.58253
14.89	1.29929	1.66496	1.5842
14.895	1.29929	1.60529	1.59057
14.9	3.94589	1.35137	1.58971
14.905	3.94589	1.70508	1.58999
14.91	3.94589	1.90307	1.59324
14.915	3.94589	1.21649	1.59637
14.92	6.61872	1.62282	1.59689
14.925	6.61872	1.48681	1.59872
14.93	6.61872	1.235	1.60611
14.935	6.61872	1.50471	1.60492
14.94	4.17003	1.60133	1.60884
14.945	4.17003	1.37058	1.6097
14.95	4.17003	1.65747	1.61612
14.955	4.17003	1.90066	1.6187
14.96	3.60878	1.36762	1.62514
14.965	3.60878	1.70178	1.62258
14.97	3.60878	1.87591	1.62239
14.975	3.60878	1.64961	1.62675
14.98	6.80718	1.18821	1.62502
14.985	6.80718	1.97597	1.6238
14.99	6.80718	1.66754	1.62508
14.995	6.80718	1.40644	1.6223
15	5.40801	2.49184	1.62308
15.005	5.40801	1.69129	1.62601
15.01	5.40801	1.30445	1.62434
15.015	5.40801	1.79555	1.63026
15.02	5.32551	1.3553	1.62926
15.025	5.32551	2.07071	1.63192
15.03	5.32551	1.70129	1.63561
15.035	5.32551	1.90165	1.64319
15.04	1.45385	2.11051	1.64576
15.045	1.45385	1.8666	1.64935
15.05	1.45385	1.7238	1.65316
15.055	1.45385	1.30009	1.65292
15.06	2.68674	1.38188	1.65432
15.065	2.68674	1.7274	1.65198
15.07	2.68674	1.45587	1.6534
15.075	2.68674	1.51216	1.65349
15.08	3.41929	1.1537	1.65593
15.085	3.41929	1.65379	1.65356
15.09	3.41929	1.96201	1.65371
15.095	3.41929	1.31765	1.65078
15.1	3.49055	1.48312	1.65176
15.105	3.49055	1.82229	1.64847
15.11	3.49055	1.87713	1.64972
15.115	3.49055	1.54596	1.64528
15.12	5.88042	1.22316	1.65129
15.125	5.88042	1.59328	1.64763
15.13	5.88042	1.61056	1.64353
15.135	5.88042	1.51526	1.64813
15.14	3.89219	2.23044	1.64302
15.145	3.89219	1.79956	1.64284
15.15	3.89219	1.48174	1.64073
15.155	3.89219	1.39394	1.64671
15.16	3.92088	1.68451	1.64662
15.165	3.92088	1.78268	1.64875
15.17	3.92088	1.47774	1.65661
15.175	3.92088	1.55702	1.6619
15.18	3.0832	2.02345	1.66638
15.185	3.0832	1.37931	1.66949
15.19	3.0832	1.83536	1.67161
15.195	3.0832	1.75216	1.67543
15.2	3.34397	1.98884	1.67925
15.205	3.34397	1.80124	1.67587
15.21	3.34397	2.41546	1.67539
15.215	3.34397	1.61996	1.67619
15.22	3.82259	1.60601	1.67573
15.225	3.82259	2.06373	1.67639
15.23	3.82259	1.49269	1.67607
15.235	3.82259	1.22762	1.68244
15.24	3.99861	1.65021	1.67815
15.245	3.99861	1.4172	1.67643
15.25	3.99861	1.52037	1.6784
15.255	3.99861	1.96017	1.6735
15.26	3.52213	1.46583	1.67118
15.265	3.52213	1.91644	1.67224
15.27	3.52213	1.42599	1.67101
15.275	3.52213	1.72242	1.67105
15.28	1.11692	1.67948	1.66267
15.285	1.11692	2.31104	1.65996
15.29	1.11692	1.82625	1.66026
15.295	1.11692	1.84322	1.6556
15.3	-1.53446	1.9801	1.65403
15.305	-1.53446	1.64406	1.65669
15.31	-1.53446	1.52732	1.659
15.315	-1.53446	1.3619	1.66294
15.32	0.482767	1.57742	1.66231
15.325	0.482767	1.37832	1.66584
15.33	0.482767	1.42066	1.66536
15.335	0.482767	1.46046	1.6678
15.34	2.92269	1.5423	1.6656
15.345	2.92269	1.46898	1.65994
15.35	2.92269	1.7506	1.66289
15.355	2.92269	1.31823	1.66478
15.36	5.12285	1.7612	1.66087
15.365	5.12285	1.38398	1.65677
15.37	5.12285	2.12601	1.6597
15.375	5.12285	1.61519	1.66305
15.38	6.02317	1.23705	1.66396
15.385	6.02317	1.88945	1.66381
15.39	6.02317	1.34258	1.66451
15.395	6.02317	1.64721	1.65681
15.4	7.89409	1.39234	1.65182
15.405	7.89409	1.95532	1.65079
15.41	7.89409	1.69565	1.65318
15.415	7.89409	2.11786	1.65236
15.42	2.54677	2.01076	1.6516
15.425	2.54677	2.15684	1.65247
15.43	2.54677	1.9399	1.64882
15.435	2.54677	1.54866	1.64644
15.44	0.837075	1.71913	1.64462
15.445	0.837075	1.98698	1.64045
15.45	0.837075	1.75642	1.64014
15.455	0.837075	1.31576	1.63655
15.46	2.52658	1.85242	1.63038
15.465	2.52658	1.44796	1.62342
15.47	2.52658	1.65599	1.62349
15.475	2.52658	1.94217	1.62192
15.48	2.39047	1.61759	1.61573
15.485	2.39047	1.83144	1.61737
15.49	2.39047	1.54214	1.6258
15.495	2.39047	1.49442	1.62426
15.5	3.63846	1.60512	1.62897
15.505	3.63846	1.99684	1.62797
15.51	3.63846	1.45722	1.62523
15.515	3.63846	1.41189	1.62869
15.52	6.32783	1.67119	1.62226
15.525	6.32783	1.35913	1.62554
15.53	6.32783	1.22393	1.62323
15.535	6.32783	1.42765	1.62851
15.54	4.19219	1.93244	1.62034
15.545	4.19219	1.63968	1.62346
15.55	4.19219	1.70783	1.61919
15.555	4.19219	1.99285	1.61373
15.56	2.73644	1.53325	1.61283
15.565	2.73644	1.77979	1.61492
15.57	2.73644	1.66359	1.6173
15.575	2.73644	1.81274	1.6144
15.58	3.00798	1.46312	1.61874
15.585	3.00798	1.40068	1.62149
15.59	3.00798	1.43118	1.62214
15.595	3.00798	1.39074	1.62372
15.6	5.34871	1.61523	1.62403
15.605	5.34871	1.67468	1.6226
15.61	5.34871	1.42695	1.62517
15.615	5.34871	1.46268	1.6258
15.62	5.16346	1.84181	1.62642
15.625	5.16346	1.56164	1.61874
15.63	5.16346	1.68568	1.61995
15.635	5.16346	1.59563	1.62473
15.64	6.14953	1.58554	1.62124
15.645	6.14953	1.45295	1.62188
15.65	6.14953	1.29579	1.6209
15.655	6.14953	1.37691	1.6204
15.66	8.41947	1.63581	1.61596
15.665	8.41947	1.60126	1.61355
15.67	8.41947	1.70644	1.60695
15.675	8.41947	1.56515	1.60322
15.68	8.87348	1.18874	1.59908
15.685	8.87348	1.78342	1.59564
15.69	8.87348	1.19524	1.596
15.695	8.87348	1.41366	1.59377
15.7	10.9944	1.72165	1.59272
15.705	10.9944	1.62612	1.59127
15.71	10.9944	1.17746	1.59645
15.715	10.9944	1.71297	1.5963
15.72	10.6248	1.62655	1.59803
15.725	10.6248	1.44743	1.59892
15.73	10.6248	1.4385	1.59378
15.735	10.6248	1.65907	1.60161
15.74	8.8941	2.07825	1.5984
15.745	8.8941	1.49501	1.60015
15.75	8.8941	1.89292	1.60472
15.755	8.8941	1.4191	1.60212
15.76	11.076	1.68382	1.59655
15.765	11.076	1.81548	1.59978
15.77	11.076	1.26691	1.60256
15.775	11.076	1.75696	1.60307
15.78	10.4338	1.489	1.60437
15.785	10.4338	2.21335	1.6094
15.79	10.4338	1.48566	1.61337
15.795	10.4338	2.1413	1.60981
15.8	8.41358	1.41139	1.60938
15.805	8.41358	1.42955	1.60939
15.81	8.41358	1.55264	1.60561
15.815	8.41358	1.73814	1.60783
15.82	8.5166	1.60291	1.60624
15.825	8.5166	1.28441	1.60611
15.83	8.5166	1.81604	1.60453
15.835	8.5166	1.69848	1.6071
15.84	9.64864	1.52638	1.60968
15.845	9.64864	1.70241	1.61161
15.85	9.64864	1.50016	1.61524
15.855	9.64864	1.60626	1.61229
15.86	12.2084	1.57778	1.61105
15.865	12.2084	1.82439	1.61353
15.87	12.2084	1.44706	1.61768
15.875	12.2084	1.35002	1.62198
15.88	13.1123	1.73779	1.6241
15.885	13.1123	1.71959	1.6242
15.89	13.1123	1.53676	1.62387
15.895	13.1123	1.40765	1.62246
15.9	15.0271	1.54802	1.6226
15.905	15.0271	1.3413	1.62573
15.91	15.0271	1.50695	1.62696
15.915	15.0271	1.45244	1.62836
15.92	16.996	1.45119	1.62883
15.925	16.996	1.63426	1.62936
15.93	16.996	1.73873	1.62873
15.935	16.996	1.59266	1.63091
15.94	14.1305	1.58458	1.63242
15.945	14.1305	1.49409	1.63837
15.95	14.1305	1.88057	1.64394
15.955	14.1305	1.61023	1.64556
15.96	12.2977	1.8386	1.64639
15.965	12.2977	1.83714	1.64923
15.97	12.2977	1.62319	1.64473
15.975	12.2977	1.74585	1.64538
15.98	12.5304	1.42333	1.65201
15.985	12.5304	2.40838	1.6544
15.99	12.5304	1.50683	1.65146
15.995	12.5304	1.71892	1.64822
16	11.8683	1.95613	1.64794
16.005	11.8683	1.3427	1.6449
16.01	11.8683	1.43444	1.6456
16.015	11.8683	1.78267	1.64593
16.02	11.1629	1.69282	1.6435
16.025	11.1629	1.72259	1.64602
16.03	11.1629	1.49028	1.64922
16.035	11.1629	1.73254	1.65358
16.04	10.2423	1.82822	1.64981
16.045	10.2423	1.5731	1.65216
16.05	10.2423	1.59654	1.64837
16.055	10.2423	1.70906	1.65034
16.06	10.0189	1.61112	1.65038
16.065	10.0189	1.75719	1.64806
16.07	10.0189	1.61913	1.64503
16.075	10.0189	1.65054	1.64399
16.08	9.50222	1.65337	1.64452
16.085	9.50222	1.7226	1.64083
16.09	9.50222	1.66062	1.64253
16.095	9.50222	1.62661	1.64188
16.1	6.39447	1.75723	1.64073
16.105	6.39447	1.31702	1.64541
16.11	6.39447	1.54965	1.64788
16.115	6.39447	1.67715	1.64979
16.12	5.28932	1.8822	1.65058
16.125	5.28932	2.27619	1.65331
16.13	5.28932	1.77553	1.65959
16.135	5.28932	1.6958	1.66097
16.14	7.34501	1.56234	1.65997
16.145	7.34501	1.44271	1.66051
16.15	7.34501	1.46757	1.66523
16.155	7.34501	1.61179	1.66572
16.16	6.50435	1.5009	1.67185
16.165	6.50435	1.77746	1.6734
16.17	6.50435	1.6487	1.67433
16.175	6.50435	1.76041	1.67598
16.18	6.00513	1.50075	1.67311
16.185	6.00513	1.40965	1.66959
16.19	6.00513	1.93575	1.66702
16.195	6.00513	1.79572	1.66992
16.2	4.13225	1.97625	1.67362
16.205	4.13225	1.88548	1.66872
16.21	4.13225	1.70976	1.66829
16.215	4.13225	1.46409	1.66498
16.22	6.77226	1.25904	1.66256
16.225	6.77226	1.6921	1.65991
16.23	6.77226	2.1168	1.65575
16.235	6.77226	1.68038	1.65184
16.24	9.76966	1.36158	1.64328
16.245	9.76966	1.75093	1.63778
16.25	9.76966	1.4667	1.63188
16.255	9.76966	1.58586	1.63071
16.26	10.6442	1.49071	1.63776
16.265	10.6442	1.71685	1.64339
16.27	10.6442	1.56993	1.64171
16.275	10.6442	1.52174	1.64027
16.28	8.5913	2.07947	1.64132
16.285	8.5913	1.93006	1.64319
16.29	8.5913	1.83202	1.64578
16.295	8.5913	1.72285	1.64544
16.3	7.237	1.75879	1.64579
16.305	7.237	1.61006	1.64423
16.31	7.237	1.43425	1.64443
16.315	7.237	1.3179	1.64128
16.32	6.2391	1.43193	1.63858
16.325	6.2391	1.49774	1.63714
16.33	6.2391	1.33884	1.63085
16.335	6.2391	1.44262	1.63358
16.34	8.83754	1.87028	1.63288
16.345	8.83754	1.46128	1.62953
16.35	8.83754	1.5855	1.6254
16.355	8.83754	1.97281	1.6253
16.36	7.20574	1.8562	1.63013
16.365	7.20574	1.77061	1.63462
16.37	7.20574	1.90397	1.63641
16.375	7.20574	1.72273	1.6317
16.38	4.35014	1.98455	1.62529
16.385	4.35014	1.8769	1.62846
16.39	4.35014	1.61858	1.62763
16.395	4.35014	1.59187	1.63003
16.4	3.11605	1.88453	1.63392
16.405	3.11605	1.59698	1.63266
16.41	3.11605	1.96044	1.6312
16.415	3.11605	1.66373	1.63313
16.42	4.73449	1.54643	1.63107
16.425	4.73449	1.6181	1.62988
16.43	4.73449	1.34359	1.62494
16.435	4.73449	1.38344	1.62702
16.44	3.8863	1.33301	1.62688
16.445	3.8863	1.87781	1.62652
16.45	3.8863	1.86797	1.62371
16.455	3.8863	1.3858	1.62189
16.46	4.81409	1.56621	1.6193
16.465	4.81409	1.50468	1.62069
16.47	4.81409	1.59251	1.62024
16.475	4.81409	1.35529	1.62163
16.48	9.12157	1.32562	1.62332
16.485	9.12157	1.02897	1.61892
16.49	9.12157	1.54396	1.62596
16.495	9.12157	0.950473	1.62918
16.5	12.8894	1.12394	1.62802
16.505	12.8894	1.83742	1.62783
16.51	12.8894	2.05532	1.62846
16.515	12.8894	2.00235	1.63242
16.52	11.0806	1.61329	1.63514
16.525	11.0806	1.54727	1.63487
16.53	11.0806	1.82917	1.63734
16.535	11.0806	1.67895	1.63322
16.54	10.2983	1.99416	1.62679
16.545	10.2983	1.79329	1.62333
16.55	10.2983	1.60859	1.61651
16.555	10.2983	1.43862	1.61352
16.56	11.4897	1.72949	1.61576
16.565	11.4897	1.29349	1.61346
16.57	11.4897	1.48394	1.61686
16.575	11.4897	1.47403	1.61296
16.58	13.6009	1.01481	1.6136
16.585	13.6009	1.92914	1.61739
16.59	13.6009	1.6521	1.6206
16.595	13.6009	1.32273	1.61498
16.6	16.2612	1.20953	1.61363
16.605	16.2612	1.74671	1.61308
16.61	16.2612	1.80505	1.60815
16.615	16.2612	2.00325	1.6046
16.62	13.0072	1.85776	1.60212
16.625	13.0072	1.40626	1.59933
16.63	13.0072	1.62861	1.59783
16.635	13.0072	2.09606	1.5927
16.64	9.98197	1.61186	1.59079
16.645	9.98197	1.80506	1.58981
16.65	9.98197	1.83499	1.59173
16.655	9.98197	1.34096	1.59136
16.66	9.8781	1.46452	1.59143
16.665	9.8781	1.69534	1.58957
16.67	9.8781	1.56959	1.59237
16.675	9.8781	1.52853	1.59197
16.68	12.8103	1.26111	1.59345
16.685	12.8103	1.71115	1.59312
16.69	12.8103	1.39528	1.59525
16.695	12.8103	1.89948	1.59601
16.7	12.8444	1.51234	1.59357
16.705	12.8444	1.7917	1.59489
16.71	12.8444	1.62466	1.59881
16.715	12.8444	1.84967	1.60042
16.72	11.5351	1.41829	1.60694
16.725	11.5351	1.39939	1.60657
16.73	11.5351	1.8627	1.61293
16.735	11.5351	1.67272	1.61344
16.74	7.76858	2.392	1.61693
16.745	7.76858	1.68646	1.61521
16.75	7.76858	1.63367	1.62084
16.755	7.76858	1.44775	1.62484
16.76	5.33916	1.64965	1.62007
16.765	5.33916	1.89045	1.61322
16.77	5.33916	1.99138	1.61249
16.775	5.33916	1.54263	1.61296
16.78	4.51909	1.77158	1.61336
16.785	4.51909	1.66299	1.61024
16.79	4.51909	1.28063	1.60693
16.795	4.51909	1.48291	1.60124
16.8	8.50883	1.03346	1.59778
16.805	8.50883	1.45689	1.59677
16.81	8.50883	1.8362	1.59515
16.815	8.50883	1.20203	1.59213
16.82	10.7296	1.66182	1.59299
16.825	10.7296	1.03747	1.59439
16.83	10.7296	1.56272	1.59765
16.835	10.7296	1.72166	1.60222
16.84	9.31602	1.76713	1.59833
16.845	9.31602	1.30234	1.59767
16.85	9.31602	1.32441	1.59871
16.855	9.31602	1.53005	1.60323
16.86	11.657	1.47539	1.60098
16.865	11.657	1.49791	1.59983
16.87	11.657	1.51953	1.59742
16.875	11.657	1.62207	1.59269
16.88	12.0912	1.57155	1.59784
16.885	12.0912	1.46589	1.59863
16.89	12.0912	1.68422	1.59442
16.895	12.0912	1.51955	1.59482
16.9	10.0164	1.78636	1.59369
16.905	10.0164	1.84701	1.58681
16.91	10.0164	1.60433	1.58915
16.915	10.0164	1.77225	1.58719
16.92	6.01367	1.9462	1.58391
16.925	6.01367	1.50674	1.58164
16.93	6.01367	1.76691	1.58447
16.935	6.01367	1.31047	1.58358
16.94	5.72709	1.59871	1.58257
16.945	5.72709	1.40925	1.58407
16.95	5.72709	1.63189	1.58192
16.955	5.72709	2.00101	1.58556
16.96	3.98042	1.78239	1.58526
16.965	3.98042	1.72832	1.58548
16.97	3.98042	2.16306	1.58708
16.975	3.98042	1.5557	1.59156
16.98	1.59814	1.99677	1.59549
16.985	1.59814	1.37782	1.58975
16.99	1.59814	1.38108	1.58396
16.995	1.59814	1.37074	1.56987
17	4.23739	1.51884	1.57092
17.005	4.23739	1.52796	1.57305
17.01	4.23739	1.35556	1.57133
17.015	4.23739	1.36298	1.56752
17.02	5.43741	1.92937	1.56637
17.025	5.43741	1.66097	1.56007
17.03	5.43741	1.5867	1.56349
17.035	5.43741	1.51474	1.56072
17.04	7.11681	1.34413	1.56085
17.045	7.11681	1.41975	1.56514
17.05	7.11681	1.44422	1.56856
17.055	7.11681	1.5062	1.57521
17.06	7.79458	1.27545	1.57799
17.065	7.79458	1.42411	1.57337
17.07	7.79458	1.38006	1.57913
17.075	7.79458	1.62579	1.578
17.08	7.76835	1.8026	1.57987
17.085	7.76835	1.4767	1.58365
17.09	7.76835	1.53688	1.58353
17.095	7.76835	1.58467	1.58131
17.1	7.35708	1.42808	1.58557
17.105	7.35708	1.6662	1.58779
17.11	7.35708	1.5197	1.58467
17.115	7.35708	1.68852	1.58003
17.12	3.63284	1.75944	1.5794
17.125	3.63284	1.38087	1.57973
17.13	3.63284	1.92577	1.58063
17.135	3.63284	1.7082	1.58036
17.14	3.46906	1.67129	1.58187
17.145	3.46906	1.65226	1.58002
17.15	3.46906	1.69047	1.58258
17.155	3.46906	1.1408	1.57963
17.16	6.52675	1.57687	1.58173
17.165	6.52675	1.26674	1.58023
17.17	6.52675	1.36405	1.57711
17.175	6.52675	1.34003	1.57386
17.18	7.61014	1.81431	1.57673
17.185	7.61014	1.17107	1.57474
17.19	7.61014	1.60966	1.57778
17.195	7.61014	1.54665	1.57851
17.2	8.20539	1.68243	1.57958
17.205	8.20539	1.8795	1.577
17.21	8.20539	1.76189	1.57285
17.215	8.20539	1.64668	1.57408
17.22	5.42201	2.01187	1.57299
17.225	5.42201	1.87071	1.56612
17.23	5.42201	1.79588	1.57087
17.235	5.42201	1.28333	1.56793
17.24	10.4159	1.08772	1.57338
17.245	10.4159	0.969199	1.57545
17.25	10.4159	1.79222	1.57536
17.255	10.4159	1.84909	1.57519
17.26	13.7243	1.27349	1.57347
17.265	13.7243	1.26467	1.57481
17.27	13.7243	1.77457	1.57702
17.275	13.7243	1.35547	1.57351
17.28	10.846	1.88779	1.57613
17.285	10.846	1.49212	1.57631
17.29	10.846	1.67573	1.57709
17.295	10.846	1.71356	1.57857
17.3	6.31259	1.82849	1.57882
17.305	6.31259	1.70542	1.57924
17.31	6.31259	1.73734	1.58099
17.315	6.31259	1.36976	1.58445
17.32	6.35261	1.78415	1.58858
17.325	6.35261	1.54709	1.5906
17.33	6.35261	1.22684	1.59233
17.335	6.35261	1.94381	1.58967
17.34	3.70115	1.70992	1.58765
17.345	3.70115	1.54275	1.59327
17.35	3.70115	1.73295	1.59187
17.355	3.70115	1.54899	1.59272
17.36	5.90159	1.21435	1.59025
17.365	5.90159	1.00677	1.59236
17.37	5.90159	1.43402	1.59368
17.375	5.90159	1.55328	1.59064
17.38	5.41766	1.71272	1.58987
17.385	5.41766	1.54451	1.58722
17.39	5.41766	1.61833	1.5873
17.395	5.41766	1.49726	1.58413
17.4	3.44137	1.77801	1.58355
17.405	3.44137	1.48857	1.58161
17.41	3.44137	2.05945	1.5874
17.415	3.44137	1.4526	1.58896
17.42	4.10457	1.4573	1.58939
17.425	4.10457	1.61758	1.59043
17.43	4.10457	1.79709	1.59238
17.435	4.10457	1.56552	1.58832
17.44	5.8567	1.61722	1.58993
17.445	5.8567	1.67237	1.58698
17.45	5.8567	1.5176	1.58409
17.455	5.8567	1.37188	1.5796
17.46	3.63955	1.58154	1.57639
17.465	3.63955	1.90663	1.57597
17.47	3.63955	1.61825	1.57344
17.475	3.63955	1.46952	1.56783
17.48	2.60256	2.03456	1.56352
17.485	2.60256	1.6998	1.56041
17.49	2.60256	1.92869	1.5637
17.495	2.60256	1.59065	1.56992
17.5	3.88347	1.36153	1.57576
17.505	3.88347	1.50153	1.57628
17.51	3.88347	1.3542	1.5766
17.515	3.88347	1.49035	1.58026
17.52	5.00864	1.58681	1.58648
17.525	5.00864	1.57514	1.5885
17.53	5.00864	1.92483	1.59251
17.535	5.00864	1.60519	1.59022
17.54	3.40144	1.59357	1.59316
17.545	3.40144	1.49345	1.59085
17.55	3.40144	1.44491	1.58798
17.555	3.40144	1.48687	1.58501
17.56	3.3252	1.68322	1.58222
17.565	3.3252	1.62428	1.58033
17.57	3.3252	1.84118	1.58564
17.575	3.3252	1.58454	1.57984
17.58	3.34927	1.80066	1.57999
17.585	3.34927	1.53324	1.5829
17.59	3.34927	1.27348	1.58136
17.595	3.34927	2.10386	1.58107
17.6	2.72502	1.44336	1.57806
17.605	2.72502	1.51422	1.57251
17.61	2.72502	1.41652	1.57532
17.615	2.72502	1.7325	1.57755
17.62	2.90358	1.82242	1.58224
17.625	2.90358	1.45227	1.58374
17.63	2.90358	1.30266	1.58647
17.635	2.90358	1.65806	1.58306
17.64	4.05326	1.7165	1.58554
17.645	4.05326	1.35173	1.5843
17.65	4.05326	1.59339	1.58292
17.655	4.05326	1.49458	1.57913
17.66	5.58157	1.72566	1.58219
17.665	5.58157	1.73446	1.58018
17.67	5.58157	1.31015	1.5842
17.675	5.58157	1.46895	1.58655
17.68	4.97602	1.53686	1.58761
17.685	4.97602	1.40443	1.58688
17.69	4.97602	1.33391	1.5908
17.695	4.97602	1.31097	1.59403
17.7	8.96553	1.2553	1.59381
17.705	8.96553	1.22839	1.59372
17.71	8.96553	1.55597	1.59194
17.715	8.96553	1.71967	1.58935
17.72	8.16992	1.39072	1.58842
17.725	8.16992	1.44553	1.58621
17.73	8.16992	1.43544	1.58724
17.735	8.16992	1.48183	1.58485
17.74	9.59977	1.61556	1.58557
17.745	9.59977	1.71556	1.58166
17.75	9.59977	1.55868	1.57702
17.755	9.59977	1.84502	1.58161
17.76	6.35539	1.88118	1.58304
17.765	6.35539	1.6436	1.58666
17.77	6.35539	1.89235	1.58229
17.775	6.35539	1.97888	1.58338
17.78	3.97596	1.76099	1.58385
17.785	3.97596	1.65625	1.57865
17.79	3.97596	1.78842	1.57929
17.795	3.97596	1.44272	1.58063
17.8	4.95636	1.42437	1.58172
17.805	4.95636	1.52778	1.58666
17.81	4.95636	1.4238	1.58619
17.815	4.95636	1.54633	1.58565
17.82	7.9761	1.90595	1.59622
17.825	7.9761	1.19861	1.595
17.83	7.9761	1.56203	1.59707
17.835	7.9761	1.52059	1.59192
17.84	11.16	1.78879	1.59334
17.845	11.16	1.68076	1.59698
17.85	11.16	1.23825	1.59223
17.855	11.16	1.17257	1.5953
17.86	12.313	1.83305	1.59647
17.865	12.313	1.43966	1.59772
17.87	12.313	1.48004	1.59758
17.875	12.313	1.58568	1.59588
17.88	11.0189	1.82934	1.5973
17.885	11.0189	1.36782	1.60197
17.89	11.0189	1.79512	1.59895
17.895	11.0189	1.49268	1.5957
17.9	12.2295	1.35875	1.59529
17.905	12.2295	1.39478	1.59397
17.91	12.2295	1.79792	1.59881
17.915	12.2295	1.85621	1.59585
17.92	10.9345	1.85821	1.59574
17.925	10.9345	1.69479	1.59629
17.93	10.9345	1.72442	1.59864
17.935	10.9345	1.72414	1.59952
17.94	6.33896	1.96092	1.60503
17.945	6.33896	1.94379	1.60597
17.95	6.33896	1.65017	1.60992
17.955	6.33896	1.50836	1.61398
17.96	2.23337	1.19166	1.61705
17.965	2.23337	1.32025	1.61896
17.97	2.23337	1.8128	1.61824
17.975	2.23337	1.39484	1.62327
17.98	3.57672	1.57347	1.62397
17.985	3.57672	1.79355	1.62594
17.99	3.57672	1.77273	1.62681
17.995	3.57672	1.53369	1.63057
18	2.82816	1.12177	1.63167
18.005	2.82816	1.82504	1.63194
18.01	2.82816	1.64648	1.62876
18.015	2.82816	1.71986	1.62692
18.02	7.73734	1.04833	1.62584
18.025	7.73734	1.6967	1.62309
18.03	7.73734	1.62322	1.61667
18.035	7.73734	1.3994	1.62082
18.04	9.68509	1.67025	1.61907
18.045	9.68509	1.72822	1.61652
18.05	9.68509	1.60371	1.61811
18.055	9.68509	1.94399	1.6202
18.06	8.10097	1.43967	1.62002
18.065	8.10097	1.62814	1.62357
18.07	8.10097	2.69246	1.62281
18.075	8.10097	1.71796	1.61714
18.08	5.46732	1.79373	1.62439
18.085	5.46732	1.28027	1.63008
18.09	5.46732	1.67647	1.63187
18.095	5.46732	1.64129	1.62627
18.1	3.77837	1.62401	1.62404
18.105	3.77837	1.75333	1.62268
18.11	3.77837	1.632	1.62593
18.115	3.77837	1.54311	1.62162
18.12	3.28733	1.71874	1.62187
18.125	3.28733	1.65053	1.61773
18.13	3.28733	1.59522	1.61457
18.135	3.28733	1.77428	1.61447
18.14	5.89319	1.35306	1.61479
18.145	5.89319	1.3885	1.61593
18.15	5.89319	1.31035	1.61951
18.155	5.89319	1.46055	1.62141
18.16	9.56201	1.98288	1.62418
18.165	9.56201	1.42652	1.62149
18.17	9.56201	1.72334	1.62156
18.175	9.56201	1.3658	1.61906
18.18	10.9536	1.70635	1.61929
18.185	10.9536	1.62618	1.61689
18.19	10.9536	1.96057	1.61764
18.195	10.9536	1.42885	1.61733
18.2	10.7632	1.71017	1.6127
18.205	10.7632	1.66522	1.61226
18.21	10.7632	1.5386	1.61359
18.215	10.7632	1.74892	1.6207
18.22	9.81752	1.64659	1.62023
18.225	9.81752	1.8989	1.6193
18.23	9.81752	1.51626	1.62099
18.235	9.81752	1.63456	1.62174
18.24	6.93303	1.56999	1.62013
18.245	6.93303	1.99497	1.61632
18.25	6.93303	1.82701	1.62048
18.255	6.93303	1.58594	1.62508
18.26	8.60416	1.52294	1.62137
18.265	8.60416	1.69557	1.61837
18.27	8.60416	1.53484	1.61903
18.275	8.60416	1.61481	1.62633
18.28	9.1833	1.3298	1.62405
18.285	9.1833	2.18044	1.62324
18.29	9.1833	1.47957	1.62267
18.295	9.1833	1.53078	1.62311
18.3	9.06651	1.60296	1.62269
18.305	9.06651	1.63626	1.62295
18.31	9.06651	1.50972	1.61741
18.315	9.06651	1.78163	1.61993
18.32	10.5085	1.46935	1.622
18.325	10.5085	1.33351	1.61181
18.33	10.5085	1.93118	1.60747
18.335	10.5085	2.13706	1.60416
18.34	5.41483	1.70131	1.60819
18.345	5.41483	1.22293	1.6074
18.35	5.41483	1.45503	1.60469
18.355	5.41483	1.10167	1.60484
18.36	4.60147	1.50065	1.60203
18.365	4.60147	1.39784	1.60356
18.37	4.60147	1.46483	1.60787
18.375	4.60147	1.06136	1.61134
18.38	10.1807	1.26713	1.61376
18.385	10.1807	1.8193	1.61229
18.39	10.1807	1.39997	1.61481
18.395	10.1807	1.90972	1.61484
18.4	7.60542	1.85409	1.61356
18.405	7.60542	1.55163	1.61662
18.41	7.60542	1.67447	1.61648
18.415	7.60542	1.52602	1.61355
18.42	4.19108	1.86309	1.61205
18.425	4.19108	1.60531	1.61125
18.43	4.19108	1.71843	1.61519
18.435	4.19108	1.48228	1.61571
18.44	6.28268	1.79953	1.61457
18.445	6.28268	1.9293	1.61806
18.45	6.28268	1.47679	1.61797
18.455	6.28268	1.60587	1.61454
18.46	7.97191	1.64199	1.61514
18.465	7.97191	1.91013	1.61126
18.47	7.97191	1.27324	1.60862
18.475	7.97191	1.71887	1.61185
18.48	8.29987	1.56469	1.60934
18.485	8.29987	1.65004	1.61227
18.49	8.29987	1.63053	1.60946
18.495	8.29987	1.38818	1.61046
18.5	7.20312	1.95374	1.60482
18.505	7.20312	1.58617	1.60315
18.51	7.20312	1.45018	1.60424
18.515	7.20312	1.34375	1.60231
18.52	8.11992	1.78639	1.60381
18.525	8.11992	1.78541	1.60438
18.53	8.11992	1.4663	1.60899
18.535	8.11992	1.54201	1.61408
18.54	9.35279	1.34194	1.60799
18.545	9.35279	1.71467	1.60725
18.55	9.35279	1.68534	1.60802
18.555	9.35279	1.63007	1.60608
18.56	10.6082	1.38425	1.60696
18.565	10.6082	1.69399	1.60804
18.57	10.6082	1.83797	1.60668
18.575	10.6082	1.66254	1.60658
18.58	12.006	1.27989	1.60636
18.585	12.006	1.45978	1.60507
18.59	12.006	1.6875	1.60394
18.595	12.006	1.59598	1.6027
18.6	12.3927	1.3676	1.60823
18.605	12.3927	1.63986	1.60727
18.61	12.3927	1.46913	1.61461
18.615	12.3927	1.78626	1.61597
18.62	9.2806	1.97882	1.6182
18.625	9.2806	2.06848	1.61777
18.63	9.2806	1.89498	1.62327
18.635	9.2806	1.44753	1.62755
18.64	8.52769	2.02828	1.6254
18.645	8.52769	1.35608	1.62584
18.65	8.52769	1.2598	1.62152
18.655	8.52769	1.61947	1.61723
18.66	7.91971	1.44573	1.6133
18.665	7.91971	1.68687	1.61319
18.67	7.91971	1.27567	1.6124
18.675	7.91971	1.64231	1.60887
18.68	4.24125	1.7641	1.6066
18.685	4.24125	1.75806	1.60693
18.69	4.24125	1.51191	1.60682
18.695	4.24125	2.3129	1.60662
18.7	5.26405	1.41959	1.60153
18.705	5.26405	1.36343	1.59943
18.71	5.26405	1.72599	1.5987
18.715	5.26405	1.14687	1.59834
18.72	7.28942	1.48248	1.5945
18.725	7.28942	1.97292	1.59606
18.73	7.28942	1.64446	1.59959
18.735	7.28942	1.81229	1.60491
18.74	8.69151	1.35064	1.60389
18.745	8.69151	1.67151	1.60167
18.75	8.69151	1.42545	1.60567
18.755	8.69151	1.65776	1.6037
18.76	6.08933	1.6965	1.60348
18.765	6.08933	1.32821	1.605
18.77	6.08933	1.84676	1.60765
18.775	6.08933	1.59242	1.6006
18.78	6.35022	2.07998	1.59488
18.785	6.35022	1.84444	1.59581
18.79	6.35022	1.56574	1.6014
18.795	6.35022	1.40442	1.60202
18.8	7.37409	1.60813	1.60481
18.805	7.37409	1.40732	1.60282
18.81	7.37409	1.72555	1.60154
18.815	7.37409	1.61881	1.60361
18.82	8.71161	1.64427	1.60233
18.825	8.71161	1.4585	1.60023
18.83	8.71161	1.31206	1.59999
18.835	8.71161	1.80064	1.6065
18.84	5.05592	2.02328	1.60785
18.845	5.05592	1.57574	1.60637
18.85	5.05592	1.78164	1.60839
18.855	5.05592	1.35787	1.60989
18.86	4.20943	1.84335	1.60707
18.865	4.20943	1.63805	1.60957
18.87	4.20943	1.62306	1.60923
18.875	4.20943	1.4209	1.60653
18.88	4.12067	1.61684	1.60553
18.885	4.12067	1.69986	1.59961
18.89	4.12067	1.60191	1.6001
18.895	4.12067	1.44379	1.59548
18.9	7.08762	1.47417	1.59876
18.905	7.08762	1.4203	1.60484
18.91	7.08762	1.1548	1.60614
18.915	7.08762	1.6638	1.60742
18.92	6.60627	1.44561	1.60725
18.925	6.60627	1.50654	1.60928
18.93	6.60627	1.37655	1.61013
18.935	6.60627	1.7517	1.60856
18.94	3.92708	1.47147	1.60616
18.945	3.92708	1.7787	1.60622
18.95	3.92708	1.41546	1.59969
18.955	3.92708	1.26453	1.60446
18.96	5.01893	1.53215	1.60755
18.965	5.01893	1.60535	1.60915
18.97	5.01893	1.52311	1.61212
18.975	5.01893	1.43068	1.61383
18.98	2.45444	2.07498	1.60895
18.985	2.45444	2.10199	1.60849
18.99	2.45444	1.54759	1.60546
18.995	2.45444	1.40592	1.60769
19	3.50237	1.79208	1.60591
19.005	3.50237	1.75493	1.60603
19.01	3.50237	1.56406	1.60624
19.015	3.50237	1.60391	1.60633
19.02	5.10235	1.61087	1.6132
19.025	5.10235	1.07399	1.61359
19.03	5.10235	1.20813	1.61599
19.035	5.10235	1.56016	1.61029
19.04	1.19914	2.10676	1.60683
19.045	1.19914	1.40429	1.60546
19.05	1.19914	1.99618	1.60637
19.055	1.19914	1.48516	1.60938
19.06	1.06913	1.50061	1.6123
19.065	1.06913	1.59316	1.60996
19.07	1.06913	1.56485	1.61153
19.075	1.06913	1.62539	1.61055
19.08	3.47031	1.63885	1.61168
19.085	3.47031	1.93739	1.61607
19.09	3.47031	1.59634	1.60803
19.095	3.47031	1.53739	1.60364
19.1	5.37297	1.7998	1.60196
19.105	5.37297	1.5193	1.60494
19.11	5.37297	1.35549	1.60694
19.115	5.37297	1.72108	1.60582
19.12	5.56329	1.7526	1.60652
19.125	5.56329	1.70555	1.60764
19.13	5.56329	1.96803	1.61127
19.135	5.56329	1.2964	1.61374
19.14	6.6604	1.4973	1.61239
19.145	6.6604	1.56213	1.61425
19.15	6.6604	1.6867	1.61497
19.155	6.6604	1.87401	1.6198
19.16	5.73138	1.75084	1.6213
19.165	5.73138	1.57519	1.62983
19.17	5.73138	1.66909	1.62868
19.175	5.73138	1.4815	1.62979
19.18	8.30225	1.72738	1.62889
19.185	8.30225	1.60562	1.63431
19.19	8.30225	1.51555	1.63856
19.195	8.30225	1.51831	1.639
19.2	8.15066	1.65306	1.63685
19.205	8.15066	1.90199	1.64261
19.21	8.15066	1.6757	1.64572
19.215	8.15066	1.88767	1.64442
19.22	8.27338	1.44626	1.64493
19.225	8.27338	1.65481	1.6467
19.23	8.27338	1.48053	1.64662
19.235	8.27338	1.59848	1.64094
19.24	10.9411	1.50564	1.63233
19.245	10.9411	1.57551	1.63229
19.25	10.9411	1.49238	1.63185
19.255	10.9411	1.43732	1.62994
19.26	10.5891	1.67867	1.62462
19.265	10.5891	1.70595	1.62478
19.27	10.5891	2.02212	1.62154
19.275	10.5891	1.8862	1.62203
19.28	10.655	1.83438	1.62493
19.285	10.655	1.50457	1.62715
19.29	10.655	1.4946	1.63136
19.295	10.655	1.42781	1.62423
19.3	10.8233	1.4967	1.62664
19.305	10.8233	1.91164	1.61902
19.31	10.8233	1.7028	1.61748
19.315	10.8233	1.48832	1.6178
19.32	11.6433	1.77832	1.61586
19.325	11.6433	1.54534	1.61542
19.33	11.6433	1.5726	1.61703
19.335	11.6433	1.75536	1.61781
19.34	12.2662	0.988188	1.61049
19.345	12.2662	1.57996	1.6118
19.35	12.2662	1.40639	1.61297
19.355	12.2662	2.08226	1.60813
19.36	12.0846	1.55949	1.60613
19.365	12.0846	1.73077	1.60641
19.37	12.0846	1.70817	1.60234
19.375	12.0846	1.73632	1.60051
19.38	8.48083	1.78809	1.5976
19.385	8.48083	1.86611	1.59297
19.39	8.48083	1.56305	1.59419
19.395	8.48083	1.79042	1.59452
19.4	10.2636	1.51651	1.59362
19.405	10.2636	1.96204	1.58975
19.41	10.2636	1.57155	1.58756
19.415	10.2636	2.01644	1.58988
19.42	12.0021	1.5472	1.58978
19.425	12.0021	1.55843	1.59224
19.43	12.0021	1.41521	1.5945
19.435	12.0021	1.92409	1.59312
19.44	10.0304	2.18113	1.59476
19.445	10.0304	1.51579	1.59902
19.45	10.0304	1.56113	1.60481
19.455	10.0304	1.99735	1.60909
19.46	5.02057	1.5783	1.60699
19.465	5.02057	1.40179	1.60753
19.47	5.02057	1.65606	1.60807
19.475	5.02057	1.7019	1.61205
19.48	5.18856	1.42309	1.6107
19.485	5.18856	1.50076	1.61243
19.49	5.18856	1.23269	1.61096
19.495	5.18856	1.54372	1.61224
19.5	7.502	1.36178	1.61415
19.505	7.502	1.59851	1.61492
19.51	7.502	1.21768	1.61754
19.515	7.502	1.5799	1.61818
19.52	10.8469	1.27682	1.62001
19.525	10.8469	1.66027	1.61545
19.53	10.8469	1.36729	1.61434
19.535	10.8469	1.43256	1.6155
19.54	11.4165	1.98533	1.61604
19.545	11.4165	1.38689	1.61751
19.55	11.4165	1.64773	1.61525
19.555	11.4165	1.22661	1.61613
19.56	13.6612	1.3287	1.61628
19.565	13.6612	1.53335	1.615
19.57	13.6612	1.39689	1.61431
19.575	13.6612	1.52057	1.60739
19.58	14.1787	1.78818	1.60981
19.585	14.1787	1.71789	1.60826
19.59	14.1787	1.1983	1.60502
19.595	14.1787	1.72837	1.60911
19.6	13.8525	1.65565	1.60891
19.605	13.8525	1.3102	1.61147
19.61	13.8525	1.31804	1.60827
19.615	13.8525	1.38356	1.60497
19.62	17.7282	1.30957	1.60195
19.625	17.7282	1.56776	1.60198
19.63	17.7282	1.41212	1.60161
19.635	17.7282	1.50021	1.60215
19.64	19.5986	1.41946	1.59962
19.645	19.5986	1.53044	1.59923
19.65	19.5986	1.47123	1.59925
19.655	19.5986	1.29616	1.60177
19.66	23.5237	1.65322	1.59929
19.665	23.5237	1.9849	1.60157
19.67	23.5237	1.56467	1.59964
19.675	23.5237	1.91801	1.60653
19.68	23.2067	1.70957	1.6103
19.685	23.2067	1.5883	1.61217
19.69	23.2067	1.77072	1.60676
19.695	23.2067	1.94572	1.60162
19.7	19.0577	2.10315	1.60248
19.705	19.0577	2.08541	1.60289
19.71	19.0577	1.6905	1.59616
19.715	19.0577	1.72968	1.59225
19.72	15.1142	1.94235	1.59276
19.725	15.1142	1.84874	1.59576
19.73	15.1142	1.51823	1.59437
19.735	15.1142	1.6553	1.59785
19.74	14.5404	1.44977	1.59845
19.745	14.5404	1.6352	1.60249
19.75	14.5404	1.76839	1.60293
19.755	14.5404	1.5696	1.61022
19.76	14.6901	1.70185	1.61111
19.765	14.6901	1.74423	1.61499
19.77	14.6901	1.89004	1.61916
19.775	14.6901	1.56216	1.61993
19.78	15.0444	1.77327	1.61604
19.785	15.0444	1.95187	1.61653
19.79	15.0444	1.5588	1.61622
19.795	15.0444	1.64313	1.60811
19.8	15.2104	1.1997	1.60767
19.805	15.2104	1.5857	1.60642
19.81	15.2104	1.92729	1.60857
19.815	15.2104	1.57365	1.61147
19.82	15.8521	1.41827	1.60856
19.825	15.8521	1.07954	1.61012
19.83	15.8521	1.78938	1.61326
19.835	15.8521	1.41585	1.61419
19.84	20.0284	1.42847	1.61458
19.845	20.0284	1.40145	1.61776
19.85	20.0284	1.55983	1.61695
19.855	20.0284	1.66506	1.62092
19.86	19.9802	1.75853	1.62456
19.865	19.9802	1.22673	1.6273
19.87	19.9802	1.42556	1.63002
19.875	19.9802	1.71125	1.63107
19.88	20.248	1.6983	1.63252
19.885	20.248	1.84308	1.63377
19.89	20.248	1.61043	1.63541
19.895	20.248	1.52383	1.64131
19.9	21.0647	1.79238	1.64357
19.905	21.0647	1.77139	1.64558
19.91	21.0647	1.7109	1.65171
19.915	21.0647	1.80254	1.64937
19.92	18.7573	1.82098	1.64724
19.925	18.7573	2.2434	1.64925
19.93	18.7573	1.93869	1.64662
19.935	18.7573	1.60431	1.64821
19.94	20.4024	1.37747	1.64572
19.945	20.4024	1.66241	1.64292
19.95	20.4024	1.60283	1.64163
19.955	20.4024	1.60253	1.6359
19.96	20.8381	1.31719	1.62822
19.965	20.8381	1.18379	1.62646
19.97	20.8381	1.45319	1.62396
19.975	20.8381	1.95851	1.61944
19.98	14.7048	1.56225	1.61702
19.985	14.7048	1.77457	1.6175
19.99	14.7048	1.56134	1.61649
19.995	14.7048	1.64087	1.62189
20	16.2541	1.58749	1.62434
20.005	16.2541	2.09853	1.62272
20.01	16.2541	1.6881	1.62653
20.015	16.2541	1.60999	1.62332
20.02	17.0171	2.00104	1.62309
20.025	17.0171	1.35421	1.61868
20.03	17.0171	1.26722	1.62008
20.035	17.0171	1.41702	1.6175
20.04	18.3513	1.40141	1.61285
20.045	18.3513	1.16601	1.61522
20.05	18.3513	1.34233	1.61732
20.055	18.3513	1.522	1.62207
20.06	19.875	1.44336	1.62455
20.065	19.875	1.6218	1.62257
20.07	19.875	1.23902	1.62186
20.075	19.875	1.55441	1.62758
20.08	18.8969	1.83823	1.6306
20.085	18.8969	1.88163	1.627
20.09	18.8969	1.75706	1.62606
20.095	18.8969	1.51963	1.62466
20.1	19.4555	1.64639	1.62361
20.105	19.4555	2.0566	1.62443
20.11	19.4555	1.67872	1.62083
20.115	19.4555	1.59434	1.62002
20.12	18.1907	1.65776	1.62587
20.125	18.1907	1.4157	1.62744
20.13	18.1907	1.7144	1.62405
20.135	18.1907	1.53861	1.62483
20.14	17.9022	1.66546	1.6242
20.145	17.9022	2.01537	1.61823
20.15	17.9022	1.7594	1.61748
20.155	17.9022	1.6744	1.61087
20.16	16.646	1.91463	1.60698
20.165	16.646	1.41738	1.6042
20.17	16.646	1.76988	1.60311
20.175	16.646	1.76764	1.60258
20.18	11.3184	1.65211	1.60025
20.185	11.3184	1.86998	1.59832
20.19	11.3184	1.33729	1.59978
20.195	11.3184	1.48719	1.60276
20.2	10.287	1.81556	1.6023
20.205	10.287	1.52429	1.60545
20.21	10.287	1.30961	1.6038
20.215	10.287	1.51347	1.60703
20.22	12.032	1.4771	1.61585
20.225	12.032	1.48527	1.61765
20.23	12.032	1.6048	1.61417
20.235	12.032	1.56702	1.61219
20.24	13.389	1.55316	1.61147
20.245	13.389	1.99452	1.60974
20.25	13.389	1.88301	1.60812
20.255	13.389	1.60487	1.61097
20.26	11.9322	1.95397	1.60812
20.265	11.9322	1.37827	1.61076
20.27	11.9322	1.7203	1.61143
20.275	11.9322	1.44529	1.6096
20.28	10.2862	1.70366	1.61314
20.285	10.2862	1.51248	1.61644
20.29	10.2862	1.48221	1.6176
20.295	10.2862	1.79837	1.6204
20.3	10.6914	1.85456	1.62526
20.305	10.6914	1.6793	1.62727
20.31	10.6914	1.83621	1.63227
20.315	10.6914	1.72754	1.63479
20.32	6.91855	1.50233	1.63246
20.325	6.91855	1.9961	1.63709
20.33	6.91855	1.38378	1.63709
20.335	6.91855	1.42646	1.63926
20.34	8.86676	1.32025	1.63503
20.345	8.86676	1.28743	1.63532
20.35	8.86676	1.29552	1.63451
20.355	8.86676	1.6424	1.63325
20.36	13.255	1.30141	1.62964
20.365	13.255	1.67693	1.62993
20.37	13.255	1.8172	1.62948
20.375	13.255	1.58501	1.62731
20.38	13.3875	1.36876	1.62799
20.385	13.3875	1.77673	1.62762
20.39	13.3875	1.77939	1.63073
20.395	13.3875	1.00773	1.63461
20.4	15.9585	1.44773	1.63757
20.405	15.9585	1.12446	1.63939
20.41	15.9585	1.37849	1.64334
20.415	15.9585	1.43064	1.64132
20.42	16.7853	1.69197	1.64226
20.425	16.7853	1.76819	1.63744
20.43	16.7853	2.00753	1.63935
20.435	16.7853	1.74412	1.64182
20.44	14.6205	1.75113	1.63934
20.445	14.6205	1.67934	1.6391
20.45	14.6205	1.61541	1.64076
20.455	14.6205	1.92122	1.6344
20.46	13.4321	1.43582	1.6322
20.465	13.4321	1.64328	1.63721
20.47	13.4321	2.07469	1.63951
20.475	13.4321	1.63473	1.64061
20.48	16.9776	1.60767	1.64262
20.485	16.9776	1.3622	1.64136
20.49	16.9776	1.70192	1.64322
20.495	16.9776	1.38607	1.64939
20.5	16.6374	1.47731	1.64643
20.505	16.6374	1.87554	1.64631
20.51	16.6374	1.81104	1.64752
20.515	16.6374	1.95447	1.64065
20.52	14.9292	1.67767	1.64157
20.525	14.9292	1.81612	1.63546
20.53	14.9292	1.71213	1.63467
20.535	14.9292	1.60054	1.63109
20.54	15.1508	1.53329	1.62776
20.545	15.1508	1.68429	1.62433
20.55	15.1508	1.65726	1.62178
20.555	15.1508	1.54517	1.62415
20.56	16.2452	2.02733	1.62533
20.565	16.2452	1.69755	1.62306
20.57	16.2452	1.38697	1.62232
20.575	16.2452	1.7064	1.62798
20.58	16.7055	1.55384	1.62625
20.585	16.7055	2.05778	1.62613
20.59	16.7055	1.45454	1.62947
20.595	16.7055	1.78659	1.63117
20.6	16.2298	1.43784	1.6381
20.605	16.2298	1.51859	1.64245
20.61	16.2298	1.69184	1.64487
20.615	16.2298	1.70861	1.64417
20.62	16.562	1.54907	1.64476
20.625	16.562	1.43831	1.63938
20.63	16.562	1.48427	1.6359
20.635	16.562	1.67736	1.64033
20.64	12.9966	1.85236	1.63909
20.645	12.9966	2.05768	1.63414
20.65	12.9966	2.31392	1.63351
20.655	12.9966	1.94348	1.6332
20.66	8.31148	2.07292	1.63709
20.665	8.31148	1.71051	1.64282
20.67	8.31148	1.51314	1.64781
20.675	8.31148	1.28216	1.64447
20.68	9.1781	1.96048	1.64454
20.685	9.1781	1.90249	1.64223
20.69	9.1781	1.61901	1.64268
20.695	9.1781	1.31299	1.6393
20.7	12.8304	1.6549	1.64254
20.705	12.8304	1.17362	1.64045
20.71	12.8304	1.30177	1.63936
20.715	12.8304	1.81523	1.64021
20.72	11.1963	1.7463	1.64073
20.725	11.1963	1.58768	1.63802
20.73	11.1963	1.68873	1.63554
20.735	11.1963	1.47727	1.63871
20.74	9.20366	1.75536	1.64285
20.745	9.20366	2.17631	1.64612
20.75	9.20366	1.69514	1.64564
20.755	9.20366	1.87121	1.6486
20.76	7.0637	1.72667	1.64333
20.765	7.0637	1.26009	1.64041
20.77	7.0637	1.47157	1.63673
20.775	7.0637	1.10285	1.63781
20.78	10.4304	1.36545	1.63809
20.785	10.4304	1.34191	1.64034
20.79	10.4304	1.17711	1.64225
20.795	10.4304	1.13539	1.64407
20.8	12.0173	1.54079	1.64303
20.805	12.0173	2.0942	1.64559
20.81	12.0173	1.79786	1.64629
20.815	12.0173	1.60768	1.64141
20.82	9.36678	1.65238	1.64484
20.825	9.36678	2.0735	1.6474
20.83	9.36678	1.82188	1.64527
20.835	9.36678	1.3714	1.64875
20.84	9.57906	1.7644	1.6464
20.845	9.57906	1.49132	1.64927
20.85	9.57906	1.98756	1.64749
20.855	9.57906	1.7345	1.64705
20.86	8.65271	1.88736	1.64655
20.865	8.65271	1.23093	1.6442
20.87	8.65271	1.73663	1.63937
20.875	8.65271	1.27326	1.63962
20.88	14.2546	1.23384	1.64474
20.885	14.2546	1.81573	1.64652
20.89	14.2546	1.65189	1.64698
20.895	14.2546	1.2791	1.64632
20.9	18.286	0.943908	1.64056
20.905	18.286	1.41665	1.63356
20.91	18.286	1.51732	1.62823
20.915	18.286	1.95781	1.62217
20.92	15.1604	1.93454	1.62034
20.925	15.1604	1.35443	1.61847
20.93	15.1604	1.7756	1.62057
20.935	15.1604	1.77394	1.61618
20.94	13.2386	1.78983	1.62107
20.945	13.2386	1.4092	1.61857
20.95	13.2386	2.00695	1.62005
20.955	13.2386	1.40392	1.61549
20.96	12.7936	1.81121	1.61832
20.965	12.7936	1.52218	1.623
20.97	12.7936	1.69501	1.62022
20.975	12.7936	1.80159	1.61959
20.98	10.8203	1.38394	1.62011
20.985	10.8203	1.92836	1.61966
20.99	10.8203	1.77996	1.61923
20.995	10.8203	2.03254	1.61818
21	11.4505	1.33707	1.61259
21.005	11.4505	1.77647	1.61049
21.01	11.4505	1.3434	1.60526
21.015	11.4505	1.51632	1.60332
21.02	11.6838	1.58265	1.6076
21.025	11.6838	1.78668	1.60642
21.03	11.6838	1.84424	1.60857
21.035	11.6838	1.93946	1.60985
21.04	9.75275	1.79311	1.61163
21.045	9.75275	1.71739	1.61533
21.05	9.75275	1.57928	1.61921
21.055	9.75275	1.91543	1.61556
21.06	8.98688	1.61568	1.6103
21.065	8.98688	1.53495	1.61003
21.07	8.98688	2.04351	1.61005
21.075	8.98688	1.64556	1.60667
21.08	5.62041	1.49136	1.60613
21.085	5.62041	1.90598	1.60416
21.09	5.62041	1.81979	1.60356
21.095	5.62041	1.74517	1.60279
21.1	6.13361	1.60677	1.6052
21.105	6.13361	1.39331	1.60333
21.11	6.13361	1.46777	1.60334
21.115	6.13361	1.45456	1.59987
21.12	7.73304	1.22078	1.60418
21.125	7.73304	1.57403	1.59907
21.13	7.73304	1.95519	1.59743
21.135	7.73304	1.66428	1.59928
21.14	8.63345	1.72393	1.59504
21.145	8.63345	1.78605	1.59356
21.15	8.63345	1.47567	1.59633
21.155	8.63345	1.60709	1.60048
21.16	8.74131	1.4045	1.60091
21.165	8.74131	1.46139	1.59678
21.17	8.74131	1.52541	1.59703
21.175	8.74131	1.32405	1.59313
21.18	12.4503	1.4949	1.59348
21.185	12.4503	1.51647	1.5887
21.19	12.4503	2.39726	1.58465
21.195	12.4503	1.36556	1.58221
21.2	13.6395	1.46256	1.58578
21.205	13.6395	1.1943	1.58212
21.21	13.6395	1.46034	1.58684
21.215	13.6395	1.77388	1.58165
21.22	13.3127	1.53455	1.58303
21.225	13.3127	1.68287	1.57964
21.23	13.3127	1.64017	1.57988
21.235	13.3127	1.64311	1.58486
21.24	16.2021	1.43382	1.57831
21.245	16.2021	1.64966	1.57443
21.25	16.2021	1.61094	1.56644
21.255	16.2021	1.48365	1.56882
21.26	14.6665	1.34286	1.5679
21.265	14.6665	1.53111	1.57182
21.27	14.6665	1.69237	1.5691
21.275	14.6665	1.35194	1.56846
21.28	15.6323	1.3196	1.56602
21.285	15.6323	1.49526	1.56603
21.29	15.6323	1.52173	1.56485
21.295	15.6323	1.5502	1.56054
21.3	14.077	1.52751	1.56595
21.305	14.077	1.17264	1.56829
21.31	14.077	1.56223	1.56415
21.315	14.077	1.7712	1.56623
21.32	12.4301	1.60988	1.56372
21.325	12.4301	1.31051	1.55632
21.33	12.4301	2.01882	1.55241
21.335	12.4301	1.62288	1.54877
21.34	9.76763	1.31135	1.54359
21.345	9.76763	1.68652	1.5437
21.35	9.76763	1.73484	1.54059
21.355	9.76763	1.79892	1.54273
21.36	10.4958	1.73522	1.54355
21.365	10.4958	1.53636	1.54165
21.37	10.4958	1.66682	1.54348
21.375	10.4958	1.22054	1.54352
21.38	15.0215	1.10686	1.53824
21.385	15.0215	1.42156	1.53591
21.39	15.0215	1.3876	1.53342
21.395	15.0215	1.50235	1.53608
21.4	16.5792	1.55842	1.53638
21.405	16.5792	1.36341	1.54048
21.41	16.5792	1.45971	1.5381
21.415	16.5792	1.09991	1.54132
21.42	17.4801	1.98381	1.54388
21.425	17.4801	1.54046	1.54487
21.43	17.4801	1.38925	1.54847
21.435	17.4801	1.29324	1.54851
21.44	18.7837	1.36484	1.55093
21.445	18.7837	1.54302	1.54303
21.45	18.7837	1.76967	1.54279
21.455	18.7837	1.63781	1.5452
21.46	18.2965	1.88007	1.55165
21.465	18.2965	1.2875	1.55265
21.47	18.2965	1.66174	1.55464
21.475	18.2965	1.35274	1.55495
21.48	20.6186	1.8251	1.55452
21.485	20.6186	1.88739	1.55606
21.49	20.6186	1.26689	1.5568
21.495	20.6186	1.38836	1.55505
21.5	21.9121	1.22535	1.55346
21.505	21.9121	1.57712	1.55021
21.51	21.9121	1.68398	1.55507
21.515	21.9121	1.73864	1.55805
21.52	21.7108	1.2415	1.56147
21.525	21.7108	1.51867	1.55782
21.53	21.7108	1.54009	1.55929
21.535	21.7108	1.84495	1.55725
21.54	18.4812	1.82076	1.55527
21.545	18.4812	1.35726	1.55395
21.55	18.4812	2.26429	1.54995
21.555	18.4812	1.81553	1.55048
21.56	19.433	1.49692	1.55436
21.565	19.433	1.82587	1.55683
21.57	19.433	1.2815	1.55509
21.575	19.433	1.2966	1.55442
21.58	22.3495	1.25022	1.5593
21.585	22.3495	1.1241	1.55465
21.59	22.3495	1.38252	1.55477
21.595	22.3495	1.83053	1.55748
21.6	24.6629	1.43102	1.55839
21.605	24.6629	1.82306	1.55591
21.61	24.6629	1.47638	1.55313
21.615	24.6629	1.27544	1.55217
21.62	28.034	1.63954	1.54827
21.625	28.034	1.22466	1.54436
21.63	28.034	1.04161	1.55299
21.635	28.034	1.71907	1.56029
21.64	28.1615	1.41327	1.56161
21.645	28.1615	1.99264	1.56217
21.65	28.1615	1.81583	1.55795
21.655	28.1615	1.89003	1.55673
21.66	28.1211	1.36701	1.55938
21.665	28.1211	1.72962	1.55931
21.67	28.1211	1.72004	1.56517
21.675	28.1211	1.62545	1.56323
21.68	26.2774	1.6873	1.56583
21.685	26.2774	1.4991	1.57225
21.69	26.2774	1.76118	1.57378
21.695	26.2774	1.59883	1.57475
21.7	23.3236	1.34103	1.57993
21.705	23.3236	1.70602	1.5818
21.71	23.3236	1.84653	1.58045
21.715	23.3236	1.56089	1.57699
21.72	20.8725	1.97517	1.5806
21.725	20.8725	1.56591	1.58088
21.73	20.8725	1.63959	1.58319
21.735	20.8725	1.79492	1.58153
21.74	19.8262	1.71769	1.58003
21.745	19.8262	1.25732	1.58276
21.75	19.8262	1.48912	1.58229
21.755	19.8262	1.28293	1.58793
21.76	19.3677	1.97423	1.58822
21.765	19.3677	1.64404	1.58694
21.77	19.3677	1.8769	1.58404
21.775	19.3677	1.32378	1.58612
21.78	21.3179	1.50035	1.58728
21.785	21.3179	1.11338	1.58541
21.79	21.3179	1.29527	1.58244
21.795	21.3179	1.38776	1.58053
21.8	24.6286	1.14631	1.58368
21.805	24.6286	1.58135	1.57627
21.81	24.6286	1.5645	1.57017
21.815	24.6286	1.81213	1.56922
21.82	25.5593	1.59503	1.5666
21.825	25.5593	1.54182	1.57094
21.83	25.5593	1.80412	1.57602
21.835	25.5593	1.54939	1.57999
21.84	23.3807	1.63408	1.58275
21.845	23.3807	1.58532	1.58523
21.85	23.3807	1.77843	1.57907
21.855	23.3807	1.48468	1.5794
21.86	26.5727	1.518	1.57847
21.865	26.5727	1.638	1.57733
21.87	26.5727	1.14315	1.57726
21.875	26.5727	1.27184	1.5777
21.88	26.4347	2.09216	1.57818
21.885	26.4347	1.84424	1.57849
21.89	26.4347	1.55487	1.57611
21.895	26.4347	1.44328	1.57814
21.9	27.4935	1.0763	1.57267
21.905	27.4935	1.43533	1.57196
21.91	27.4935	1.63138	1.56726
21.915	27.4935	1.45258	1.57214
21.92	25.3721	1.69159	1.57198
21.925	25.3721	1.78764	1.57134
21.93	25.3721	1.80357	1.5698
21.935	25.3721	2.03748	1.56944
21.94	26.4538	1.44768	1.57363
21.945	26.4538	1.46291	1.57204
21.95	26.4538	2.06566	1.57117
21.955	26.4538	1.95953	1.57652
21.96	24.4659	1.50067	1.5775
21.965	24.4659	1.5312	1.5765
21.97	24.4659	1.65137	1.57853
21.975	24.4659	1.69065	1.57467
21.98	24.2482	1.58628	1.57695
21.985	24.2482	1.65681	1.57937
21.99	24.2482	1.73588	1.57736
21.995	24.2482	1.54282	1.57825
22	24.9361	1.34094	1.58149
22.005	24.9361	1.79484	1.58486
22.01	24.9361	1.60614	1.59104
22.015	24.9361	1.55499	1.58613
22.02	24.228	1.44586	1.58534
22.025	24.228	1.4519	1.5844
22.03	24.228	1.63515	1.58934
22.035	24.228	1.35206	1.59218
22.04	22.9094	1.54489	1.60107
22.045	22.9094	1.62754	1.60253
22.05	22.9094	1.67501	1.60377
22.055	22.9094	1.51633	1.60609
22.06	24.6819	1.19901	1.60806
22.065	24.6819	1.40095	1.60972
22.07	24.6819	1.56128	1.60487
22.075	24.6819	1.72037	1.60025
22.08	21.1946	1.80905	1.59785
22.085	21.1946	1.65158	1.59388
22.09	21.1946	1.4027	1.59362
22.095	21.1946	1.63309	1.58991
22.1	20.9444	1.20795	1.58734
22.105	20.9444	1.46502	1.58377
22.11	20.9444	1.72844	1.58278
22.115	20.9444	1.36185	1.58462
22.12	23.7545	1.26864	1.58287
22.125	23.7545	1.68333	1.58901
22.13	23.7545	1.27334	1.59965
22.135	23.7545	1.0732	1.59623
22.14	28.0757	1.47833	1.59284
22.145	28.0757	1.6182	1.59576
22.15	28.0757	1.44009	1.60174
22.155	28.0757	1.74437	1.60681
22.16	27.3319	1.41524	1.60683
22.165	27.3319	1.86024	1.60574
22.17	27.3319	1.71363	1.60592
22.175	27.3319	1.65497	1.60443
22.18	26.4572	1.47032	1.60363
22.185	26.4572	1.65042	1.60203
22.19	26.4572	1.92295	1.60281
22.195	26.4572	1.60004	1.60554
22.2	29.0775	1.51141	1.6071
22.205	29.0775	1.88139	1.60358
22.21	29.0775	1.8044	1.60018
22.215	29.0775	1.74598	1.60283
22.22	28.546	1.76564	1.60507
22.225	28.546	1.58562	1.60678
22.23	28.546	1.79604	1.60613
22.235	28.546	1.88371	1.6052
22.24	24.9843	1.59207	1.60405
22.245	24.9843	1.8076	1.60199
22.25	24.9843	1.58416	1.60337
22.255	24.9843	1.83023	1.60595
22.26	24.0997	1.90688	1.59901
22.265	24.0997	1.47774	1.59527
22.27	24.0997	1.56432	1.59763
22.275	24.0997	1.78288	1.5971
22.28	20.8665	1.82205	1.59758
22.285	20.8665	1.78749	1.59517
22.29	20.8665	2.01115	1.59899
22.295	20.8665	1.44239	1.60429
22.3	23.5754	1.51308	1.60721
22.305	23.5754	1.38117	1.60419
22.31	23.5754	1.78	1.60199
22.315	23.5754	1.732	1.60689
22.32	25.6801	1.32241	1.60871
22.325	25.6801	1.12832	1.60681
22.33	25.6801	1.29921	1.60198
22.335	25.6801	1.40347	1.59598
22.34	28.08	1.52284	1.5958
22.345	28.08	1.25993	1.59779
22.35	28.08	1.32522	1.5948
22.355	28.08	1.4183	1.59634
22.36	31.5508	1.38454	1.59616
22.365	31.5508	1.70408	1.59797
22.37	31.5508	1.46102	1.60138
22.375	31.5508	1.76348	1.60442
22.38	31.8032	2.34591	1.60581
22.385	31.8032	1.74706	1.61193
22.39	31.8032	1.50237	1.61895
22.395	31.8032	1.84966	1.62007
22.4	28.1736	2.04685	1.62287
22.405	28.1736	1.58802	1.62656
22.41	28.1736	1.43778	1.62601
22.415	28.1736	1.52132	1.62698
22.42	27.2291	1.47032	1.62902
22.425	27.2291	1.54132	1.63321
22.43	27.2291	1.70668	1.63387
22.435	27.2291	1.64262	1.63555
22.44	24.7749	2.11566	1.63675
22.445	24.7749	1.72419	1.6323
22.45	24.7749	1.61968	1.63435
22.455	24.7749	1.71073	1.63792
22.46	24.2477	1.6154	1.6351
22.465	24.2477	1.76909	1.63664
22.47	24.2477	1.75744	1.63343
22.475	24.2477	1.82395	1.6325
22.48	22.3816	1.62509	1.63413
22.485	22.3816	1.49229	1.63506
22.49	22.3816	1.54032	1.63295
22.495	22.3816	1.52832	1.63303
22.5	20.5232	1.68234	1.6314
22.505	20.5232	1.60109	1.6306
22.51	20.5232	1.09418	1.6257
22.515	20.5232	1.22855	1.62386
22.52	22.4552	1.79258	1.62606
22.525	22.4552	1.39276	1.62671
22.53	22.4552	1.50074	1.62801
22.535	22.4552	1.39088	1.62807
22.54	23.2313	1.73872	1.62552
22.545	23.2313	2.07963	1.62071
22.55	23.2313	1.92281	1.62009
22.555	23.2313	1.36963	1.62395
22.56	24.2826	1.29423	1.63021
22.565	24.2826	1.69359	1.63117
22.57	24.2826	1.58493	1.63059
22.575	24.2826	1.3699	1.63271
22.58	26.9227	1.23179	1.63737
22.585	26.9227	1.20323	1.64486
22.59	26.9227	1.63394	1.64809
22.595	26.9227	1.60368	1.64397
22.6	30.0729	1.33074	1.64576
22.605	30.0729	1.36354	1.64772
22.61	30.0729	1.44672	1.64707
22.615	30.0729	1.91117	1.64794
22.62	29.3264	1.70669	1.64509
22.625	29.3264	1.57535	1.64428
22.63	29.3264	1.82424	1.63783
22.635	29.3264	1.89152	1.62531
22.64	28.4173	1.78146	1.62174
22.645	28.4173	1.59146	1.62135
22.65	28.4173	1.90174	1.61897
22.655	28.4173	1.81214	1.60998
22.66	28.0055	1.68927	1.60658
22.665	28.0055	1.51279	1.60932
22.67	28.0055	2.06667	1.61195
22.675	28.0055	2.1369	1.61413
22.68	25.6143	1.72156	1.61746
22.685	25.6143	1.63968	1.6207
22.69	25.6143	1.77135	1.623
22.695	25.6143	1.47425	1.62101
22.7	25.2856	1.8069	1.62021
22.705	25.2856	1.87147	1.62479
22.71	25.2856	1.59708	1.62092
22.715	25.2856	1.95997	1.61709
22.72	27.1141	1.42145	1.62114
22.725	27.1141	1.67162	1.61942
22.73	27.1141	1.75066	1.61526
22.735	27.1141	1.88952	1.61407
22.74	25.6863	1.6706	1.61614
22.745	25.6863	1.60065	1.61677
22.75	25.6863	1.64296	1.61868
22.755	25.6863	1.50283	1.61431
22.76	27.0053	1.33534	1.61855
22.765	27.0053	1.72159	1.62248
22.77	27.0053	1.69972	1.6249
22.775	27.0053	1.6302	1.62179
22.78	26.5538	1.91354	1.62433
22.785	26.5538	1.82845	1.62468
22.79	26.5538	1.53009	1.62629
22.795	26.5538	1.52545	1.62455
22.8	24.1541	1.37941	1.61692
22.805	24.1541	1.90274	1.61174
22.81	24.1541	2.0137	1.6146
22.815	24.1541	1.87683	1.61497
22.82	19.6625	1.67311	1.61397
22.825	19.6625	1.53724	1.61344
22.83	19.6625	1.59822	1.61346
22.835	19.6625	2.05576	1.61525
22.84	17.3759	1.72986	1.61633
22.845	17.3759	1.107	1.6179
22.85	17.3759	1.44117	1.6193
22.855	17.3759	1.5228	1.62232
22.86	19.8885	1.35234	1.62009
22.865	19.8885	1.47259	1.62035
22.87	19.8885	1.41625	1.61652
22.875	19.8885	1.37925	1.61326
22.88	26.6289	1.11167	1.62057
22.885	26.6289	1.08204	1.62136
22.89	26.6289	1.38628	1.61851
22.895	26.6289	1.46317	1.62012
22.9	29.6828	1.60943	1.62307
22.905	29.6828	1.13819	1.62153
22.91	29.6828	1.24431	1.62046
22.915	29.6828	1.71546	1.62133
22.92	27.6734	1.78619	1.62205
22.925	27.6734	1.69098	1.61878
22.93	27.6734	1.87793	1.61283
22.935	27.6734	2.03388	1.61292
22.94	24.8092	1.87451	1.60874
22.945	24.8092	1.91511	1.60716
22.95	24.8092	1.64303	1.60632
22.955	24.8092	2.08248	1.60317
22.96	23.5612	1.31918	1.60407
22.965	23.5612	1.22858	1.60556
22.97	23.5612	2.17867	1.60133
22.975	23.5612	1.58314	1.60565
22.98	21.0166	1.40406	1.60786
22.985	21.0166	1.50517	1.60413
22.99	21.0166	1.70131	1.59831
22.995	21.0166	1.60354	1.60045
23	19.8179	1.72184	1.59765
23.005	19.8179	1.24052	1.59478
23.01	19.8179	2.02929	1.59547
23.015	19.8179	1.4909	1.5994
23.02	24.5431	1.47297	1.59935
23.025	24.5431	1.47846	1.60246
23.03	24.5431	1.65004	1.60618
23.035	24.5431	1.53571	1.60526
23.04	25.1166	1.55402	1.6002
23.045	25.1166	1.56233	1.6076
23.05	25.1166	1.30913	1.60954
23.055	25.1166	1.39948	1.61436
23.06	25.4419	1.65825	1.61385
23.065	25.4419	1.33243	1.61152
23.07	25.4419	1.59259	1.60644
23.075	25.4419	1.53121	1.60522
23.08	27.555	1.37131	1.60419
23.085	27.555	1.41328	1.60477
23.09	27.555	1.31197	1.59828
23.095	27.555	1.7928	1.59709
23.1	28.1438	1.74463	1.60172
23.105	28.1438	1.63628	1.60613
23.11	28.1438	1.13801	1.6082
23.115	28.1438	1.47317	1.61277
23.12	30.4646	1.52406	1.6137
23.125	30.4646	1.37773	1.61818
23.13	30.4646	2.31299	1.62239
23.135	30.4646	1.90502	1.62696
23.14	28.4168	1.60331	1.63145
23.145	28.4168	1.94396	1.63398
23.15	28.4168	1.88897	1.63223
23.155	28.4168	1.74698	1.63035
23.16	27.2132	1.70359	1.63414
23.165	27.2132	1.77715	1.63685
23.17	27.2132	1.58592	1.63304
23.175	27.2132	1.73591	1.63027
23.18	27.0076	1.53568	1.62899
23.185	27.0076	1.73091	1.62861
23.19	27.0076	1.21749	1.62603
23.195	27.0076	1.61173	1.61914
23.2	26.3282	1.38962	1.61782
23.205	26.3282	1.48916	1.61788
23.21	26.3282	1.96212	1.61835
23.215	26.3282	1.74767	1.6243
23.22	27.7717	1.53228	1.62743
23.225	27.7717	1.85789	1.62173
23.23	27.7717	1.89514	1.62133
23.235	27.7717	1.374	1.62112
23.24	29.838	1.30178	1.61974
23.245	29.838	1.88611	1.61689
23.25	29.838	1.31857	1.61414
23.255	29.838	1.35305	1.6101
23.26	29.933	1.57169	1.61611
23.265	29.933	1.73319	1.60917
23.27	29.933	1.71609	1.60701
23.275	29.933	2.01386	1.61143
23.28	29.5409	2.00629	1.61215
23.285	29.5409	1.81979	1.61333
23.29	29.5409	1.31754	1.61268
23.295	29.5409	2.2775	1.61211
23.3	26.5271	1.72208	1.6131
23.305	26.5271	1.86565	1.6172
23.31	26.5271	1.85153	1.6184
23.315	26.5271	1.77805	1.62099
23.32	25.3855	1.36345	1.62364
23.325	25.3855	1.55079	1.62263
23.33	25.3855	1.43254	1.62693
23.335	25.3855	1.65697	1.62751
23.34	25.8726	1.40055	1.62664
23.345	25.8726	1.60916	1.6294
23.35	25.8726	1.57443	1.62642
23.355	25.8726	1.88656	1.6254
23.36	24.7102	1.732	1.62563
23.365	24.7102	1.81402	1.63125
23.37	24.7102	1.56667	1.63267
23.375	24.7102	1.86852	1.63672
23.38	20.5858	1.80457	1.6411
23.385	20.5858	1.573	1.63402
23.39	20.5858	1.53587	1.63318
23.395	20.5858	1.64179	1.63402
23.4	25.2314	1.28637	1.63022
23.405	25.2314	1.41965	1.62764
23.41	25.2314	1.52059	1.62674
23.415	25.2314	1.51895	1.62735
23.42	25.3525	1.33023	1.62778
23.425	25.3525	1.50606	1.63055
23.43	25.3525	1.56155	1.62607
23.435	25.3525	1.84034	1.62523
23.44	23.1295	1.77301	1.62735
23.445	23.1295	1.17855	1.63175
23.45	23.1295	1.78191	1.63298
23.455	23.1295	1.64857	1.63605
23.46	21.2394	2.1303	1.64091
23.465	21.2394	1.91976	1.64023
23.47	21.2394	1.5453	1.63819
23.475	21.2394	1.60288	1.63587
23.48	21.8692	1.5424	1.63403
23.485	21.8692	1.38287	1.6299
23.49	21.8692	1.36618	1.63374
23.495	21.8692	1.41283	1.63827
23.5	24.2732	1.32622	1.63458
23.505	24.2732	1.3138	1.63457
23.51	24.2732	1.84745	1.63621
23.515	24.2732	1.32853	1.63494
23.52	26.7194	1.27267	1.6337
23.525	26.7194	1.91941	1.63233
23.53	26.7194	1.55073	1.62518
23.535	26.7194	1.76973	1.61862
23.54	25.3976	1.47016	1.61556
23.545	25.3976	1.49672	1.61966
23.55	25.3976	1.6615	1.61219
23.555	25.3976	1.72378	1.61079
23.56	26.2242	1.52101	1.60936
23.565	26.2242	1.91967	1.60359
23.57	26.2242	1.59971	1.6034
23.575	26.2242	1.4905	1.60665
23.58	26.5012	1.96543	1.60684
23.585	26.5012	1.43027	1.60428
23.59	26.5012	1.32517	1.60072
23.595	26.5012	1.59123	1.59973
23.6	28.3663	1.4911	1.59862
23.605	28.3663	1.64232	1.59919
23.61	28.3663	1.65946	1.59549
23.615	28.3663	1.70482	1.59451
23.62	26.0596	1.61744	1.59189
23.625	26.0596	1.93269	1.59237
23.63	26.0596	1.81988	1.58997
23.635	26.0596	1.59773	1.58545
23.64	24.4958	1.82104	1.58598
23.645	24.4958	1.68775	1.5858
23.65	24.4958	1.56039	1.5871
23.655	24.4958	1.62844	1.59135
23.66	21.5529	1.65584	1.59689
23.665	21.5529	1.76478	1.59696
23.67	21.5529	1.82118	1.59798
23.675	21.5529	1.8652	1.59951
23.68	21.501	1.28384	1.6018
23.685	21.501	1.45071	1.60198
23.69	21.501	1.94507	1.59879
23.695	21.501	1.66154	1.59643
23.7	20.6506	1.73581	1.60337
23.705	20.6506	1.69962	1.60003
23.71	20.6506	1.98078	1.60269
23.715	20.6506	1.8933	1.59929
23.72	19.3278	1.54182	1.59845
23.725	19.3278	1.29766	1.59976
23.73	19.3278	1.67186	1.59703
23.735	19.3278	1.47777	1.59893
23.74	16.5637	1.76246	1.60249
23.745	16.5637	1.75919	1.60565
23.75	16.5637	1.51313	1.60695
23.755	16.5637	1.31728	1.60875
23.76	21.1753	1.51895	1.61189
23.765	21.1753	1.44358	1.61125
23.77	21.1753	1.60798	1.61537
23.775	21.1753	1.57735	1.61713
23.78	22.295	1.29244	1.61367
23.785	22.295	1.34366	1.61543
23.79	22.295	1.51015	1.61266
23.795	22.295	1.73148	1.61122
23.8	22.2231	1.52328	1.61313
23.805	22.2231	1.58139	1.60968
23.81	22.2231	1.72114	1.60822
23.815	22.2231	1.26838	1.60499
23.82	24.4177	1.7584	1.60313
23.825	24.4177	1.69171	1.59841
23.83	24.4177	1.57078	1.59678
23.835	24.4177	1.1732	1.59491
23.84	26.4594	1.29756	1.59845
23.845	26.4594	1.30074	1.59992
23.85	26.4594	1.49677	1.59851
23.855	26.4594	1.6319	1.59905
23.86	28.7332	1.51339	1.5981
23.865	28.7332	1.63318	1.59684
23.87	28.7332	1.54929	1.59675
23.875	28.7332	1.61521	1.59662
23.88	29.2483	1.626	1.59549
23.885	29.2483	1.34834	1.5909
23.89	29.2483	1.62641	1.5914
23.895	29.2483	1.5176	1.5891
23.9	29.546	1.77334	1.58788
23.905	29.546	1.71507	1.58913
23.91	29.546	1.97894	1.58936
23.915	29.546	1.52771	1.58948
23.92	28.2619	1.62242	1.58566
23.925	28.2619	1.48483	1.58425
23.93	28.2619	1.73736	1.58334
23.935	28.2619	1.57953	1.58591
23.94	29.4166	1.51771	1.58709
23.945	29.4166	1.53474	1.58525
23.95	29.4166	1.87998	1.58676
23.955	29.4166	1.44463	1.58413
23.96	27.9582	1.91674	1.58026
23.965	27.9582	1.78723	1.57404
23.97	27.9582	1.83453	1.57023
23.975	27.9582	1.67797	1.57095
23.98	26.2446	1.3272	1.57472
23.985	26.2446	1.73474	1.57428
23.99	26.2446	1.74171	1.57756
23.995	26.2446	1.68563	1.58167
24	25.3781	1.54453	1.58406
24.005	25.3781	1.50791	1.58586
24.01	25.3781	1.63055	1.58603
24.015	25.3781	1.7827	1.59021
24.02	25.383	1.74433	1.59535
24.025	25.383	1.45097	1.59557
24.03	25.383	1.57036	1.59775
24.035	25.383	1.72793	1.60232
24.04	26.0203	1.48962	1.60767
24.045	26.0203	1.32528	1.61453
24.05	26.0203	1.68959	1.61194
24.055	26.0203	1.31312	1.60938
24.06	28.1196	1.57606	1.60667
24.065	28.1196	1.19446	1.60612
24.07	28.1196	1.73254	1.60776
24.075	28.1196	1.1223	1.60147
24.08	27.459	1.32662	1.60216
24.085	27.459	1.77584	1.60018
24.09	27.459	1.788	1.6026
24.095	27.459	1.47359	1.60296
24.1	28.3625	1.44941	1.60282
24.105	28.3625	1.54536	1.60033
24.11	28.3625	1.54631	1.59538
24.115	28.3625	1.53214	1.59439
24.12	25.5126	1.69549	1.59177
24.125	25.5126	1.60472	1.59156
24.13	25.5126	1.8187	1.59482
[truncated: 115,882 more rows]

## Sheet: Trace 4 Yellow 26_0622_021058
Data Date and Time Stamp: 26_0622_021058
Local Experiment Name: Exp 32-63
Mean Force: 2.16645 pN
xShift in graph: -394.317393s
yShift in graph:9110.147144 nm
Time (s)	Stage Position (nm)	Raw Force (pN)	Sm Force (pN)
17.755	0	2.34276	2.24241
17.76	0	2.36062	2.24181
17.765	0	2.51707	2.24188
17.77	0	2.43538	2.23905
17.775	-8.40522	2.37763	2.23568
17.78	-8.40522	2.65202	2.23478
17.785	-8.40522	2.63038	2.23679
17.79	-8.40522	2.40755	2.23256
17.795	-10.4019	2.10045	2.22769
17.8	-10.4019	1.99727	2.22892
17.805	-10.4019	2.22166	2.23131
17.81	-10.4019	2.0072	2.23207
17.815	-6.69461	1.77986	2.23437
17.82	-6.69461	2.07504	2.23876
17.825	-6.69461	2.14168	2.24098
17.83	-6.69461	2.10634	2.24721
17.835	-6.15191	2.34551	2.24429
17.84	-6.15191	2.12102	2.24798
17.845	-6.15191	2.51509	2.24909
17.85	-6.15191	2.78482	2.25319
17.855	-12.2892	2.448	2.254
17.86	-12.2892	2.3165	2.2632
17.865	-12.2892	2.32176	2.2639
17.87	-12.2892	2.2325	2.2672
17.875	-15.8012	2.31835	2.26416
17.88	-15.8012	2.31803	2.2638
17.885	-15.8012	2.18609	2.26157
17.89	-15.8012	2.39521	2.26429
17.895	-14.9891	2.14786	2.26485
17.9	-14.9891	1.93258	2.26454
17.905	-14.9891	1.6915	2.26418
17.91	-14.9891	2.07748	2.26202
17.915	-11.0161	1.84674	2.25327
17.92	-11.0161	2.04447	2.24982
17.925	-11.0161	1.86433	2.25165
17.93	-11.0161	2.28529	2.24841
17.935	-8.74292	1.83724	2.24928
17.94	-8.74292	2.04916	2.24803
17.945	-8.74292	1.71829	2.24998
17.95	-8.74292	2.06039	2.25556
17.955	-6.62631	2.25763	2.25989
17.96	-6.62631	2.06012	2.25545
17.965	-6.62631	2.19337	2.25648
17.97	-6.62631	2.50203	2.25877
17.975	-11.5942	2.49002	2.25582
17.98	-11.5942	2.34796	2.25061
17.985	-11.5942	2.55229	2.24553
17.99	-11.5942	2.64104	2.24308
17.995	-15.3586	2.39081	2.2409
18	-15.3586	2.43977	2.23811
18.005	-15.3586	2.52686	2.24184
18.01	-15.3586	2.46646	2.24847
18.015	-17.0608	2.44649	2.24962
18.02	-17.0608	2.10553	2.25234
18.025	-17.0608	2.30055	2.2519
18.03	-17.0608	2.46169	2.25348
18.035	-17.2074	2.55078	2.24587
18.04	-17.2074	2.06277	2.24313
18.045	-17.2074	2.01042	2.23833
18.05	-17.2074	2.31668	2.24118
18.055	-17.295	2.30229	2.24458
18.06	-17.295	2.33361	2.24331
18.065	-17.295	2.29355	2.24235
18.07	-17.295	2.16089	2.24122
18.075	-18.4809	2.27362	2.2443
18.08	-18.4809	2.46618	2.24077
18.085	-18.4809	1.99055	2.24035
18.09	-18.4809	2.2377	2.23479
18.095	-18.2263	2.15631	2.23218
18.1	-18.2263	2.26029	2.22612
18.105	-18.2263	2.15943	2.21533
18.11	-18.2263	2.62115	2.21056
18.115	-21.1658	2.00355	2.20913
18.12	-21.1658	2.48056	2.20826
18.125	-21.1658	2.08827	2.20414
18.13	-21.1658	2.1499	2.19795
18.135	-18.1513	2.09287	2.19605
18.14	-18.1513	2.59318	2.20043
18.145	-18.1513	2.289	2.19538
18.15	-18.1513	2.28997	2.19512
18.155	-19.1499	2.28072	2.19872
18.16	-19.1499	2.2292	2.20567
18.165	-19.1499	1.90179	2.20852
18.17	-19.1499	2.16611	2.21927
18.175	-20.2695	2.30625	2.22246
18.18	-20.2695	2.01768	2.2254
18.185	-20.2695	2.19413	2.22523
18.19	-20.2695	2.01569	2.23048
18.195	-19.5326	2.27171	2.23125
18.2	-19.5326	2.34375	2.23601
18.205	-19.5326	2.44486	2.2348
18.21	-19.5326	1.77291	2.22937
18.215	-18.1708	2.10126	2.23136
18.22	-18.1708	2.33144	2.23237
18.225	-18.1708	2.10957	2.22588
18.23	-18.1708	2.10484	2.22368
18.235	-19.7978	2.13846	2.22352
18.24	-19.7978	2.13067	2.22114
18.245	-19.7978	2.21467	2.21636
18.25	-19.7978	2.23519	2.21055
18.255	-22.8547	2.73727	2.20695
18.26	-22.8547	3.01241	2.20077
18.265	-22.8547	2.47702	2.19583
18.27	-22.8547	2.79209	2.18899
18.275	-30.8694	2.39098	2.19056
18.28	-30.8694	2.53735	2.18817
18.285	-30.8694	1.88262	2.18564
18.29	-30.8694	2.35432	2.18113
18.295	-29.4672	1.92205	2.18228
18.3	-29.4672	2.38896	2.18388
18.305	-29.4672	2.34039	2.18074
18.31	-29.4672	2.0932	2.17479
18.315	-28.9868	1.91102	2.169
18.32	-28.9868	1.66515	2.16556
18.325	-28.9868	2.3864	2.16276
18.33	-28.9868	1.78481	2.16146
18.335	-24.7535	2.06451	2.15887
18.34	-24.7535	1.78333	2.16282
18.345	-24.7535	1.85714	2.16185
18.35	-24.7535	1.90308	2.16177
18.355	-17.9369	1.69546	2.15983
18.36	-17.9369	1.96616	2.15837
18.365	-17.9369	2.17229	2.1556
18.37	-17.9369	2.23402	2.152
18.375	-18.5768	1.81632	2.14761
18.38	-18.5768	1.69319	2.15025
18.385	-18.5768	2.12587	2.15122
18.39	-18.5768	2.62801	2.15126
18.395	-17.1668	1.88567	2.14823
18.4	-17.1668	2.12101	2.14203
18.405	-17.1668	2.29693	2.14031
18.41	-17.1668	2.39367	2.14062
18.415	-22.6921	2.36483	2.14037
18.42	-22.6921	2.93247	2.14052
18.425	-22.6921	2.36692	2.14262
18.43	-22.6921	2.16084	2.14025
18.435	-25.285	2.26862	2.14566
18.44	-25.285	2.36738	2.14398
18.445	-25.285	2.12708	2.14509
18.45	-25.285	2.19915	2.14682
18.455	-23.6111	1.93825	2.14011
18.46	-23.6111	1.70827	2.13407
18.465	-23.6111	2.26196	2.14215
18.47	-23.6111	2.29461	2.144
18.475	-24.2981	1.84666	2.13938
18.48	-24.2981	2.26812	2.13445
18.485	-24.2981	2.33195	2.13828
18.49	-24.2981	2.31146	2.13763
18.495	-27.8594	2.15801	2.13684
18.5	-27.8594	1.804	2.13509
18.505	-27.8594	2.07666	2.13176
18.51	-27.8594	1.90297	2.12505
18.515	-26.8528	1.96737	2.11406
18.52	-26.8528	1.75523	2.113
18.525	-26.8528	2.26468	2.10509
18.53	-26.8528	2.05838	2.10323
18.535	-25.9759	2.20703	2.10377
18.54	-25.9759	2.09525	2.10782
18.545	-25.9759	2.17899	2.10662
18.55	-25.9759	2.17145	2.1145
18.555	-24.2084	1.99998	2.11064
18.56	-24.2084	1.70068	2.11224
18.565	-24.2084	1.74932	2.11579
18.57	-24.2084	1.94599	2.12095
18.575	-21.0262	1.87826	2.12256
18.58	-21.0262	2.14209	2.12148
18.585	-21.0262	2.20442	2.12135
18.59	-21.0262	2.38978	2.12357
18.595	-24.4479	2.1398	2.12723
18.6	-24.4479	2.1481	2.12941
18.605	-24.4479	2.0639	2.1299
18.61	-24.4479	2.01237	2.13773
18.615	-23.6128	2.34155	2.14266
18.62	-23.6128	1.63932	2.14605
18.625	-23.6128	2.03731	2.14417
18.63	-23.6128	2.35536	2.14815
18.635	-24.3865	2.24786	2.15062
18.64	-24.3865	2.09695	2.15383
18.645	-24.3865	2.28704	2.14773
18.65	-24.3865	1.66308	2.14925
18.655	-22.079	2.11583	2.1526
18.66	-22.079	2.31222	2.1535
18.665	-22.079	2.2037	2.14799
18.67	-22.079	1.91668	2.14327
18.675	-22.7758	2.3782	2.13607
18.68	-22.7758	2.06687	2.13473
18.685	-22.7758	2.565	2.13247
18.69	-22.7758	2.02431	2.13595
18.695	-23.377	2.127	2.13169
18.7	-23.377	2.44658	2.13224
18.705	-23.377	1.66671	2.13161
18.71	-23.377	1.83422	2.13663
18.715	-23.4084	2.58908	2.14527
18.72	-23.4084	2.2882	2.14825
18.725	-23.4084	1.86508	2.15001
18.73	-23.4084	1.61153	2.15304
18.735	-21.2223	2.4911	2.14882
18.74	-21.2223	2.07324	2.15525
18.745	-21.2223	2.05071	2.15654
18.75	-21.2223	2.03838	2.16023
18.755	-15.3005	1.89821	2.16474
18.76	-15.3005	2.05975	2.16118
18.765	-15.3005	1.90228	2.16117
18.77	-15.3005	2.37078	2.16199
18.775	-17.8274	1.9923	2.16377
18.78	-17.8274	2.2033	2.16552
18.785	-17.8274	2.59208	2.16784
18.79	-17.8274	2.29137	2.16607
18.795	-19.452	2.23305	2.16447
18.8	-19.452	2.71843	2.16624
18.805	-19.452	1.99921	2.16545
18.81	-19.452	2.50198	2.16841
18.815	-21.2829	2.45191	2.17206
18.82	-21.2829	2.43168	2.17838
18.825	-21.2829	1.82775	2.17775
18.83	-21.2829	2.27704	2.18415
18.835	-22.2897	1.77236	2.18611
18.84	-22.2897	2.28806	2.18918
18.845	-22.2897	2.15344	2.18791
18.85	-22.2897	2.0769	2.18974
18.855	-20.8605	1.95267	2.19255
18.86	-20.8605	2.48638	2.19221
18.865	-20.8605	2.46399	2.19636
18.87	-20.8605	2.515	2.19277
18.875	-22.196	2.04364	2.19618
18.88	-22.196	2.21843	2.19633
18.885	-22.196	1.94303	2.19293
18.89	-22.196	2.44973	2.19215
18.895	-18.6569	2.01176	2.18945
18.9	-18.6569	2.03919	2.19407
18.905	-18.6569	2.45949	2.20066
18.91	-18.6569	2.38786	2.20033
18.915	-18.0188	1.83794	2.1994
18.92	-18.0188	1.88737	2.20375
18.925	-18.0188	2.20537	2.20718
18.93	-18.0188	2.23144	2.20474
18.935	-21.9344	1.93304	2.20895
18.94	-21.9344	2.61955	2.20167
18.945	-21.9344	1.93708	2.19987
18.95	-21.9344	2.18273	2.19895
18.955	-22.0004	2.13607	2.19348
18.96	-22.0004	2.44513	2.19485
18.965	-22.0004	2.5811	2.19664
18.97	-22.0004	2.56221	2.18823
18.975	-24.0948	2.47246	2.18696
18.98	-24.0948	2.15261	2.18625
18.985	-24.0948	1.84275	2.19153
18.99	-24.0948	2.98129	2.1883
18.995	-29.0159	2.44172	2.18962
19	-29.0159	2.53071	2.19105
19.005	-29.0159	2.25915	2.19253
19.01	-29.0159	1.71774	2.2013
19.015	-28.0455	1.90165	2.20445
19.02	-28.0455	2.04959	2.20964
19.025	-28.0455	1.93504	2.21243
19.03	-28.0455	2.44219	2.21666
19.035	-26.6353	2.29242	2.21729
19.04	-26.6353	2.02822	2.21907
19.045	-26.6353	1.93366	2.22031
19.05	-26.6353	2.35738	2.2181
19.055	-29.581	2.09181	2.21644
19.06	-29.581	2.29893	2.21949
19.065	-29.581	2.06928	2.21693
19.07	-29.581	2.38805	2.21746
19.075	-32.9342	1.88207	2.21207
19.08	-32.9342	2.52463	2.2118
19.085	-32.9342	2.33986	2.20854
19.09	-32.9342	2.51482	2.20773
19.095	-36.0542	2.26149	2.20171
19.1	-36.0542	2.32444	2.19757
19.105	-36.0542	2.43173	2.19578
19.11	-36.0542	2.02982	2.19501
19.115	-37.2533	2.43113	2.1904
19.12	-37.2533	1.97936	2.18607
19.125	-37.2533	1.98424	2.18496
19.13	-37.2533	2.05209	2.18667
19.135	-34.3442	2.01236	2.1894
19.14	-34.3442	2.16867	2.19436
19.145	-34.3442	1.82416	2.19536
19.15	-34.3442	2.75338	2.20544
19.155	-37.4258	2.3289	2.20754
19.16	-37.4258	2.0825	2.20743
19.165	-37.4258	2.21887	2.20617
19.17	-37.4258	2.64221	2.21245
19.175	-39.4844	2.26307	2.21486
19.18	-39.4844	2.13199	2.22002
19.185	-39.4844	2.492	2.2189
19.19	-39.4844	1.83021	2.22062
19.195	-38.5797	1.84183	2.21336
19.2	-38.5797	2.03477	2.21746
19.205	-38.5797	1.89336	2.22043
19.21	-38.5797	1.80511	2.22165
19.215	-33.3704	2.01507	2.2172
19.22	-33.3704	1.74051	2.21472
19.225	-33.3704	2.15938	2.20898
19.23	-33.3704	1.79373	2.20969
19.235	-31.5455	2.1445	2.2139
19.24	-31.5455	2.16508	2.22019
19.245	-31.5455	2.20682	2.20901
19.25	-31.5455	2.19509	2.20705
19.255	-34.4669	2.18753	2.20332
19.26	-34.4669	2.78367	2.20201
19.265	-34.4669	2.37804	2.20398
19.27	-34.4669	2.42628	2.20597
19.275	-38.4601	2.65271	2.2101
19.28	-38.4601	2.42025	2.21004
19.285	-38.4601	2.2669	2.20803
19.29	-38.4601	2.77092	2.20657
19.295	-42.2061	2.41759	2.20823
19.3	-42.2061	2.00965	2.21366
19.305	-42.2061	2.5504	2.2109
19.31	-42.2061	2.30688	2.21441
19.315	-45.4359	2.24406	2.21537
19.32	-45.4359	2.50477	2.21521
19.325	-45.4359	1.88781	2.21265
19.33	-45.4359	1.80001	2.21461
19.335	-41.2699	1.94784	2.21021
19.34	-41.2699	1.691	2.20692
19.345	-41.2699	1.67976	2.20435
19.35	-41.2699	1.7357	2.20427
19.355	-34.7123	1.89561	2.20303
19.36	-34.7123	1.87569	2.19738
19.365	-34.7123	2.02043	2.19817
19.37	-34.7123	2.02611	2.19368
19.375	-37.9753	2.40371	2.19513
19.38	-37.9753	2.21612	2.19851
19.385	-37.9753	2.49419	2.20208
19.39	-37.9753	2.44388	2.2076
19.395	-40.7219	2.55018	2.20872
19.4	-40.7219	3.03012	2.2137
19.405	-40.7219	2.25194	2.20876
19.41	-40.7219	2.44745	2.20898
19.415	-42.896	2.26099	2.21277
19.42	-42.896	2.47187	2.21244
19.425	-42.896	2.13078	2.20722
19.43	-42.896	2.72675	2.2044
19.435	-46.2863	2.11826	2.20461
19.44	-46.2863	2.10695	2.20323
19.445	-46.2863	1.8865	2.20792
19.45	-46.2863	2.35074	2.20776
19.455	-48.5138	2.48293	2.20856
19.46	-48.5138	2.25976	2.21229
19.465	-48.5138	1.99542	2.21781
19.47	-48.5138	2.33013	2.21541
19.475	-48.8074	1.98318	2.21941
19.48	-48.8074	2.54355	2.22215
19.485	-48.8074	2.5776	2.22476
19.49	-48.8074	2.47813	2.22387
19.495	-48.082	1.85242	2.22298
19.5	-48.082	2.24379	2.22211
19.505	-48.082	2.15382	2.22532
19.51	-48.082	2.12727	2.22321
19.515	-46.3116	1.91668	2.2156
19.52	-46.3116	2.1022	2.21128
19.525	-46.3116	2.46679	2.21134
19.53	-46.3116	1.92935	2.21133
19.535	-44.7934	2.23867	2.21209
19.54	-44.7934	2.1452	2.20955
19.545	-44.7934	2.1957	2.20475
19.55	-44.7934	2.48229	2.20416
19.555	-47.6775	2.07851	2.21017
19.56	-47.6775	2.44622	2.20501
19.565	-47.6775	2.39647	2.20575
19.57	-47.6775	2.05239	2.20923
19.575	-49.6709	2.1295	2.21137
19.58	-49.6709	2.08068	2.21434
19.585	-49.6709	2.08026	2.221
19.59	-49.6709	2.00765	2.21974
19.595	-47.0545	2.25454	2.22474
19.6	-47.0545	2.25413	2.2323
19.605	-47.0545	2.19876	2.23812
19.61	-47.0545	1.86069	2.23858
19.615	-42.9577	2.11032	2.24161
19.62	-42.9577	1.97778	2.24293
19.625	-42.9577	2.12589	2.24281
19.63	-42.9577	2.32469	2.23938
19.635	-47.0467	2.4131	2.23442
19.64	-47.0467	2.57031	2.22894
19.645	-47.0467	2.28186	2.22289
19.65	-47.0467	2.3267	2.22053
19.655	-52.3783	2.25444	2.21744
19.66	-52.3783	2.35069	2.21867
19.665	-52.3783	2.4655	2.21986
19.67	-52.3783	2.18588	2.21731
19.675	-55.2565	2.11483	2.21468
19.68	-55.2565	1.97858	2.2131
19.685	-55.2565	2.15281	2.20457
19.69	-55.2565	2.35252	2.20506
19.695	-56.284	2.30394	2.20698
19.7	-56.284	1.82599	2.21334
19.705	-56.284	2.11557	2.21535
19.71	-56.284	2.26956	2.21388
19.715	-56.7534	2.36267	2.21182
19.72	-56.7534	1.77275	2.21351
19.725	-56.7534	2.14442	2.21248
19.73	-56.7534	2.43667	2.20965
19.735	-56.5367	2.0569	2.20406
19.74	-56.5367	2.05485	2.19844
19.745	-56.5367	2.07492	2.19397
19.75	-56.5367	2.11957	2.19645
19.755	-55.4453	2.5189	2.19749
19.76	-55.4453	1.97479	2.20326
19.765	-55.4453	2.01446	2.20603
19.77	-55.4453	1.94181	2.20958
19.775	-57.0331	2.43233	2.21469
19.78	-57.0331	2.65145	2.21537
19.785	-57.0331	2.49765	2.21751
19.79	-57.0331	2.00984	2.21854
19.795	-56.1338	2.28611	2.21954
19.8	-56.1338	2.35852	2.21603
19.805	-56.1338	2.61686	2.21189
19.81	-56.1338	2.0292	2.20886
19.815	-56.8937	2.38102	2.20455
19.82	-56.8937	2.59613	2.20401
19.825	-56.8937	2.72092	2.20519
19.83	-56.8937	2.18746	2.20372
19.835	-61.8176	2.47306	2.20666
19.84	-61.8176	1.81979	2.20982
19.845	-61.8176	2.19634	2.20739
19.85	-61.8176	2.44336	2.20836
19.855	-64.5013	2.32316	2.21099
19.86	-64.5013	1.94255	2.20897
19.865	-64.5013	2.18168	2.21124
19.87	-64.5013	2.15373	2.21159
19.875	-64.4073	2.01408	2.2139
19.88	-64.4073	2.0568	2.21475
19.885	-64.4073	1.71568	2.21244
19.89	-64.4073	1.94094	2.21346
19.895	-60.7804	1.8327	2.2052
19.9	-60.7804	2.31166	2.20478
19.905	-60.7804	2.71768	2.20702
19.91	-60.7804	2.37591	2.20533
19.915	-61.015	2.56839	2.20999
19.92	-61.015	2.00289	2.20744
19.925	-61.015	2.20639	2.20921
19.93	-61.015	1.97142	2.21243
19.935	-59.7712	1.86539	2.21368
19.94	-59.7712	2.16774	2.2099
19.945	-59.7712	2.30073	2.21
19.95	-59.7712	2.52829	2.2126
19.955	-60.9871	2.55465	2.21396
19.96	-60.9871	2.33356	2.21356
19.965	-60.9871	2.05193	2.21168
19.97	-60.9871	2.16623	2.21461
19.975	-60.8807	2.22579	2.21951
19.98	-60.8807	1.69781	2.21936
19.985	-60.8807	1.97904	2.22141
19.99	-60.8807	2.01017	2.22822
19.995	-59.8694	2.02613	2.23265
20	-59.8694	2.10273	2.23384
20.005	-59.8694	2.34897	2.23122
20.01	-59.8694	2.73658	2.22683
20.015	-63.042	2.40702	2.22629
20.02	-63.042	2.27563	2.22725
20.025	-63.042	2.61782	2.23119
20.03	-63.042	2.536	2.22733
20.035	-66.1971	2.1452	2.21986
20.04	-66.1971	2.34231	2.2135
20.045	-66.1971	2.247	2.21054
20.05	-66.1971	1.84061	2.20412
20.055	-67.3208	2.06389	2.19979
20.06	-67.3208	1.77329	2.19356
20.065	-67.3208	2.01025	2.1912
20.07	-67.3208	2.34234	2.19216
20.075	-69.1178	2.17126	2.18641
20.08	-69.1178	1.981	2.1813
20.085	-69.1178	2.37785	2.18042
20.09	-69.1178	2.39913	2.1803
20.095	-66.7076	1.7622	2.18801
20.1	-66.7076	2.35279	2.18666
20.105	-66.7076	2.52032	2.18582
20.11	-66.7076	1.99388	2.18386
20.115	-66.309	2.09011	2.18688
20.12	-66.309	2.14602	2.19281
20.125	-66.309	2.21098	2.19617
20.13	-66.309	2.21197	2.1952
20.135	-64.2644	2.09096	2.19753
20.14	-64.2644	2.51617	2.20306
20.145	-64.2644	1.73609	2.20538
20.15	-64.2644	2.23933	2.20866
20.155	-68.6055	2.55318	2.20676
20.16	-68.6055	2.08372	2.1984
20.165	-68.6055	2.82108	2.19727
20.17	-68.6055	2.20808	2.19089
20.175	-70.7768	2.36452	2.19007
20.18	-70.7768	2.44078	2.1884
20.185	-70.7768	2.10436	2.19529
20.19	-70.7768	1.77068	2.19845
20.195	-67.573	2.36343	2.20011
20.2	-67.573	2.56641	2.19754
20.205	-67.573	1.96276	2.19285
20.21	-67.573	2.07546	2.18998
20.215	-68.8532	2.07937	2.18898
20.22	-68.8532	2.6592	2.19281
20.225	-68.8532	2.26732	2.19121
20.23	-68.8532	2.12917	2.19145
20.235	-76.4661	2.64425	2.19666
20.24	-76.4661	2.74475	2.20112
20.245	-76.4661	2.50161	2.20497
20.25	-76.4661	2.19577	2.21037
20.255	-75.927	1.85492	2.21129
20.26	-75.927	2.07505	2.20928
20.265	-75.927	1.92027	2.2053
20.27	-75.927	2.11121	2.20081
20.275	-74.9366	2.33952	2.1967
20.28	-74.9366	2.04305	2.19102
20.285	-74.9366	1.89684	2.18609
20.29	-74.9366	1.8549	2.1847
20.295	-70.0809	1.7108	2.18432
20.3	-70.0809	1.63818	2.18449
20.305	-70.0809	1.92152	2.18619
20.31	-70.0809	1.9869	2.18837
20.315	-65.4402	1.79123	2.19291
20.32	-65.4402	2.47801	2.20034
20.325	-65.4402	2.0154	2.19727
20.33	-65.4402	2.20505	2.19835
20.335	-67.4744	2.09789	2.19911
20.34	-67.4744	2.46107	2.19965
20.345	-67.4744	2.59859	2.19748
20.35	-67.4744	2.06006	2.20209
20.355	-68.3394	2.3591	2.20057
20.36	-68.3394	2.12514	2.19775
20.365	-68.3394	2.24752	2.20076
20.37	-68.3394	2.78004	2.19978
20.375	-72.3302	2.49379	2.20001
20.38	-72.3302	1.91548	2.20383
20.385	-72.3302	2.29221	2.20349
20.39	-72.3302	2.27443	2.20396
20.395	-73.9937	2.17462	2.20111
20.4	-73.9937	2.16476	2.20294
20.405	-73.9937	2.11957	2.20379
20.41	-73.9937	1.87319	2.19631
20.415	-73.3817	2.26192	2.19714
20.42	-73.3817	1.9237	2.19483
20.425	-73.3817	1.91993	2.19042
20.43	-73.3817	2.03826	2.18831
20.435	-72.2276	2.66744	2.18253
20.44	-72.2276	2.1837	2.18454
20.445	-72.2276	2.33557	2.18603
20.45	-72.2276	2.04149	2.18305
20.455	-71.3157	2.05448	2.17727
20.46	-71.3157	2.26465	2.18266
20.465	-71.3157	2.23325	2.1846
20.47	-71.3157	2.4388	2.18878
20.475	-72.3556	2.00441	2.18294
20.48	-72.3556	2.2493	2.18141
20.485	-72.3556	2.22492	2.17946
20.49	-72.3556	2.42857	2.17742
20.495	-75.9241	2.3998	2.17124
20.5	-75.9241	2.571	2.16601
20.505	-75.9241	2.19587	2.16779
20.51	-75.9241	2.14597	2.16884
20.515	-73.1655	2.33485	2.17049
20.52	-73.1655	1.95288	2.17228
20.525	-73.1655	1.86134	2.17213
20.53	-73.1655	2.04394	2.17308
20.535	-72.3276	2.03757	2.17194
20.54	-72.3276	2.0051	2.16998
20.545	-72.3276	2.30414	2.17165
20.55	-72.3276	2.26369	2.17459
20.555	-72.6502	2.01303	2.18063
20.56	-72.6502	2.28373	2.18458
20.565	-72.6502	2.23127	2.19131
20.57	-72.6502	2.76084	2.19908
20.575	-73.3477	2.03212	2.19688
20.58	-73.3477	2.28073	2.19544
20.585	-73.3477	2.05775	2.19609
20.59	-73.3477	2.43205	2.19834
20.595	-75.6122	2.18081	2.19425
20.6	-75.6122	2.2272	2.19275
20.605	-75.6122	2.19928	2.19021
20.61	-75.6122	2.23579	2.18955
20.615	-75.9755	2.29749	2.18739
20.62	-75.9755	1.99155	2.18494
20.625	-75.9755	2.16945	2.17793
20.63	-75.9755	2.59645	2.17696
20.635	-77.2339	2.17717	2.18233
20.64	-77.2339	2.13892	2.18086
20.645	-77.2339	2.22814	2.18289
20.65	-77.2339	1.92093	2.18345
20.655	-76.5241	2.32518	2.18688
20.66	-76.5241	1.79808	2.18677
20.665	-76.5241	2.16741	2.19379
20.67	-76.5241	2.58775	2.19993
20.675	-75.3272	1.76236	2.20896
20.68	-75.3272	2.15148	2.21209
20.685	-75.3272	1.85707	2.21601
20.69	-75.3272	2.30724	2.21179
20.695	-73.6027	1.92189	2.21452
20.7	-73.6027	2.06173	2.21442
20.705	-73.6027	1.98268	2.22116
20.71	-73.6027	2.50745	2.22346
20.715	-75.1722	2.27123	2.21682
20.72	-75.1722	2.50181	2.21772
20.725	-75.1722	2.06929	2.21731
20.73	-75.1722	2.11267	2.22094
20.735	-72.7637	1.93177	2.22064
20.74	-72.7637	2.4386	2.2189
20.745	-72.7637	2.12031	2.21438
20.75	-72.7637	1.97349	2.21057
20.755	-71.289	2.37568	2.201
20.76	-71.289	1.96142	2.1993
20.765	-71.289	2.2415	2.19688
20.77	-71.289	2.10071	2.19342
20.775	-72.7831	2.09614	2.19635
20.78	-72.7831	2.43558	2.20185
20.785	-72.7831	1.92744	2.20415
20.79	-72.7831	1.69908	2.20389
20.795	-69.6659	2.02394	2.20423
20.8	-69.6659	2.00813	2.20091
20.805	-69.6659	2.2473	2.20433
20.81	-69.6659	2.32138	2.20638
20.815	-74.4499	2.66593	2.20924
20.82	-74.4499	2.57588	2.20744
20.825	-74.4499	2.25605	2.20409
20.83	-74.4499	1.86971	2.20742
20.835	-73.3738	2.27137	2.20477
20.84	-73.3738	2.32503	2.20661
20.845	-73.3738	2.04821	2.20423
20.85	-73.3738	2.44638	2.20088
20.855	-73.5204	1.80341	2.20292
20.86	-73.5204	2.2931	2.19968
20.865	-73.5204	1.90688	2.19873
20.87	-73.5204	1.9999	2.20074
20.875	-70.6893	2.0719	2.20225
20.88	-70.6893	2.39627	2.1977
20.885	-70.6893	2.45772	2.19502
20.89	-70.6893	2.14396	2.19439
20.895	-69.142	2.47906	2.19066
20.9	-69.142	2.23127	2.18991
20.905	-69.142	2.51088	2.19583
20.91	-69.142	2.10882	2.1975
20.915	-77.411	2.58206	2.20375
20.92	-77.411	2.88202	2.2058
20.925	-77.411	2.83566	2.20129
20.93	-77.411	2.23658	2.20714
20.935	-82.7012	2.43361	2.20984
20.94	-82.7012	2.24142	2.21044
20.945	-82.7012	2.45925	2.2054
20.95	-82.7012	2.3255	2.20635
20.955	-81.6269	2.72256	2.21322
20.96	-81.6269	2.28668	2.2168
20.965	-81.6269	1.59367	2.21228
20.97	-81.6269	2.32436	2.21306
20.975	-84.127	2.39771	2.2108
20.98	-84.127	2.37121	2.21068
20.985	-84.127	2.21839	2.2072
20.99	-84.127	2.04914	2.20472
20.995	-82.0259	1.97191	2.20426
21	-82.0259	2.01484	2.20253
21.005	-82.0259	1.60506	2.20457
21.01	-82.0259	2.02398	2.20236
21.015	-76.9826	1.90111	2.20621
21.02	-76.9826	1.98573	2.20401
21.025	-76.9826	2.24843	2.20387
21.03	-76.9826	2.41753	2.20225
21.035	-74.0909	2.27595	2.19998
21.04	-74.0909	2.01186	2.20157
21.045	-74.0909	2.03908	2.20771
21.05	-74.0909	1.96875	2.20929
21.055	-76.2293	2.60951	2.20917
21.06	-76.2293	2.21933	2.20874
21.065	-76.2293	2.57261	2.20501
21.07	-76.2293	2.04938	2.1975
21.075	-80.9148	2.4231	2.19323
21.08	-80.9148	2.36826	2.19129
21.085	-80.9148	2.01323	2.19213
21.09	-80.9148	2.24385	2.18796
21.095	-83.0314	2.19147	2.18485
21.1	-83.0314	1.84268	2.18381
21.105	-83.0314	2.43243	2.1822
21.11	-83.0314	1.87204	2.18344
21.115	-81.2693	2.14005	2.18234
21.12	-81.2693	2.50103	2.18689
21.125	-81.2693	2.14355	2.18869
21.13	-81.2693	1.71018	2.18856
21.135	-79.3607	2.32567	2.1893
21.14	-79.3607	2.11317	2.18731
21.145	-79.3607	1.7622	2.18927
21.15	-79.3607	2.15314	2.19095
21.155	-81.4773	2.51791	2.19339
21.16	-81.4773	2.49416	2.18967
21.165	-81.4773	2.42953	2.19275
21.17	-81.4773	2.3749	2.19144
21.175	-83.2766	2.13146	2.18831
21.18	-83.2766	2.35303	2.18343
21.185	-83.2766	2.42485	2.18225
21.19	-83.2766	1.91765	2.1825
21.195	-85.8165	1.7984	2.18544
21.2	-85.8165	2.01734	2.18262
21.205	-85.8165	2.75556	2.18409
21.21	-85.8165	2.34454	2.17754
21.215	-85.916	2.05047	2.17489
21.22	-85.916	2.35055	2.17585
21.225	-85.916	2.27303	2.1734
21.23	-85.916	2.05751	2.16804
21.235	-84.9859	1.76137	2.16364
21.24	-84.9859	1.68153	2.16052
21.245	-84.9859	2.39143	2.16176
21.25	-84.9859	1.94628	2.16051
21.255	-83.9493	2.17864	2.16327
21.26	-83.9493	2.15261	2.16691
21.265	-83.9493	2.35036	2.16494
21.27	-83.9493	2.01954	2.16699
21.275	-82.5592	2.08623	2.17137
21.28	-82.5592	1.93303	2.17039
21.285	-82.5592	2.20627	2.16834
21.29	-82.5592	2.08748	2.16329
21.295	-82.4865	2.31929	2.16322
21.3	-82.4865	2.18365	2.16313
21.305	-82.4865	1.99593	2.16353
21.31	-82.4865	2.20394	2.15762
21.315	-81.7035	1.94449	2.15618
21.32	-81.7035	1.90778	2.15132
21.325	-81.7035	2.14446	2.15403
21.33	-81.7035	2.06066	2.15279
21.335	-79.1704	1.95372	2.14843
21.34	-79.1704	1.85114	2.14871
21.345	-79.1704	2.01014	2.14561
21.35	-79.1704	1.94311	2.14649
21.355	-79.4005	2.28444	2.15226
21.36	-79.4005	1.92852	2.1509
21.365	-79.4005	2.18151	2.15511
21.37	-79.4005	2.36682	2.15402
21.375	-79.3057	2.18156	2.15063
21.38	-79.3057	2.05851	2.15252
21.385	-79.3057	2.47103	2.15864
21.39	-79.3057	2.2571	2.15584
21.395	-81.3105	2.34189	2.15866
21.4	-81.3105	2.64876	2.162
21.405	-81.3105	2.47738	2.16357
21.41	-81.3105	2.13544	2.16014
21.415	-84.4901	2.41941	2.15585
21.42	-84.4901	2.45008	2.1596
21.425	-84.4901	2.56584	2.15724
21.43	-84.4901	2.3434	2.15738
21.435	-84.934	2.11693	2.15543
21.44	-84.934	2.45909	2.15485
21.445	-84.934	2.53849	2.15901
21.45	-84.934	2.17369	2.16577
21.455	-85.9198	2.47443	2.16394
21.46	-85.9198	2.06149	2.15746
21.465	-85.9198	2.01855	2.15452
21.47	-85.9198	1.69067	2.15491
21.475	-84.1351	2.07695	2.15352
21.48	-84.1351	1.85589	2.15037
21.485	-84.1351	1.92765	2.15043
21.49	-84.1351	1.90254	2.15219
21.495	-82.8032	2.17451	2.15575
21.5	-82.8032	1.84606	2.15344
21.505	-82.8032	2.29329	2.15485
21.51	-82.8032	1.97281	2.15427
21.515	-80.1155	1.82543	2.15289
21.52	-80.1155	2.10763	2.14832
21.525	-80.1155	2.42844	2.15182
21.53	-80.1155	2.14946	2.15426
21.535	-78.794	2.20983	2.1546
21.54	-78.794	1.76662	2.15316
21.545	-78.794	2.0044	2.1547
21.55	-78.794	2.03042	2.15214
21.555	-77.1001	2.0092	2.15522
21.56	-77.1001	2.01202	2.15759
21.565	-77.1001	2.0742	2.15863
21.57	-77.1001	2.08181	2.16112
21.575	-78.0152	2.32254	2.16509
21.58	-78.0152	2.29829	2.16811
21.585	-78.0152	1.9274	2.16956
21.59	-78.0152	2.04219	2.17422
21.595	-76.3602	1.93082	2.17893
21.6	-76.3602	2.2798	2.18202
21.605	-76.3602	2.42523	2.18988
21.61	-76.3602	2.29557	2.19123
21.615	-78.8033	2.29749	2.19009
21.62	-78.8033	2.02915	2.1864
21.625	-78.8033	2.15907	2.18151
21.63	-78.8033	2.33433	2.1794
21.635	-79.3465	2.32839	2.18132
21.64	-79.3465	2.04258	2.17517
21.645	-79.3465	2.39805	2.17357
21.65	-79.3465	2.10027	2.17283
21.655	-78.7819	2.31154	2.16987
21.66	-78.7819	2.17133	2.16238
21.665	-78.7819	2.06082	2.16287
21.67	-78.7819	2.80787	2.15977
21.675	-78.9462	2.1371	2.16273
21.68	-78.9462	2.14567	2.15918
21.685	-78.9462	2.15627	2.16156
21.69	-78.9462	2.36559	2.16496
21.695	-84.0657	2.33816	2.16162
21.7	-84.0657	2.48059	2.16063
21.705	-84.0657	1.83267	2.15832
21.71	-84.0657	2.10103	2.15563
21.715	-81.9012	2.04759	2.15591
21.72	-81.9012	2.09006	2.16033
21.725	-81.9012	2.20997	2.16357
21.73	-81.9012	1.9551	2.16215
21.735	-78.72	2.06357	2.16223
21.74	-78.72	1.93913	2.16248
21.745	-78.72	2.04108	2.16313
21.75	-78.72	2.15862	2.16254
21.755	-76.6379	2.08795	2.16274
21.76	-76.6379	2.1201	2.1636
21.765	-76.6379	2.01307	2.16767
21.77	-76.6379	1.88926	2.17174
21.775	-74.6464	2.37274	2.1732
21.78	-74.6464	2.33279	2.16963
21.785	-74.6464	1.96731	2.16813
21.79	-74.6464	2.06127	2.17163
21.795	-74.8204	2.24299	2.17759
21.8	-74.8204	2.06027	2.17985
21.805	-74.8204	2.49514	2.18055
21.81	-74.8204	2.23539	2.1847
21.815	-77.9323	2.30883	2.18735
21.82	-77.9323	2.1961	2.18899
21.825	-77.9323	2.30902	2.18962
21.83	-77.9323	2.44859	2.18995
21.835	-83.8176	2.20762	2.18847
21.84	-83.8176	2.42426	2.18823
21.845	-83.8176	2.32737	2.19228
21.85	-83.8176	2.32194	2.19628
21.855	-86.3067	2.73635	2.19359
21.86	-86.3067	2.42164	2.19365
21.865	-86.3067	1.81278	2.19585
21.87	-86.3067	1.80914	2.19977
21.875	-84.1238	1.87312	2.20236
21.88	-84.1238	1.96788	2.20517
21.885	-84.1238	2.25289	2.2023
21.89	-84.1238	1.85004	2.20106
21.895	-82.2272	2.0953	2.2008
21.9	-82.2272	2.2672	2.19584
21.905	-82.2272	2.34973	2.19643
21.91	-82.2272	1.72109	2.196
21.915	-80.1661	2.18411	2.19601
21.92	-80.1661	2.10685	2.19955
21.925	-80.1661	2.74876	2.19059
21.93	-80.1661	2.20719	2.19136
21.935	-82.4149	2.58391	2.191
21.94	-82.4149	2.46032	2.1889
21.945	-82.4149	2.12179	2.18802
21.95	-82.4149	2.43838	2.18957
21.955	-85.1159	1.94098	2.18632
21.96	-85.1159	2.20281	2.1948
21.965	-85.1159	2.08945	2.1921
21.97	-85.1159	2.46512	2.19404
21.975	-83.3793	2.01767	2.19229
21.98	-83.3793	1.93364	2.19371
21.985	-83.3793	1.86378	2.19392
21.99	-83.3793	1.95331	2.19247
21.995	-81.0331	1.96803	2.19585
22	-81.0331	2.11466	2.19391
22.005	-81.0331	1.86657	2.1935
22.01	-81.0331	2.37947	2.19585
22.015	-80.4965	2.38454	2.19709
22.02	-80.4965	2.23678	2.19622
22.025	-80.4965	2.25489	2.19814
22.03	-80.4965	2.06788	2.19871
22.035	-80.7213	1.99813	2.19889
22.04	-80.7213	2.56287	2.20263
22.045	-80.7213	2.36879	2.20379
22.05	-80.7213	2.23264	2.20283
22.055	-80.5384	2.10116	2.20424
22.06	-80.5384	2.42766	2.19976
22.065	-80.5384	2.28011	2.20531
22.07	-80.5384	2.23949	2.20087
22.075	-80.5286	2.14623	2.19831
22.08	-80.5286	2.35576	2.20003
22.085	-80.5286	2.14846	2.19952
22.09	-80.5286	1.90347	2.19963
22.095	-79.1607	2.45062	2.19273
22.1	-79.1607	2.33547	2.19133
22.105	-79.1607	2.00793	2.19082
22.11	-79.1607	2.43131	2.18266
22.115	-82.6046	2.51761	2.17992
22.12	-82.6046	2.69351	2.18427
22.125	-82.6046	2.29099	2.18856
22.13	-82.6046	2.44296	2.1963
22.135	-81.6628	2.04427	2.19675
22.14	-81.6628	2.20307	2.1977
22.145	-81.6628	2.01636	2.20213
22.15	-81.6628	1.8967	2.20291
22.155	-83.6365	2.15978	2.20248
22.16	-83.6365	2.2688	2.20076
22.165	-83.6365	2.17236	2.20407
22.17	-83.6365	2.4183	2.20377
22.175	-83.3938	1.90295	2.20187
22.18	-83.3938	2.21469	2.19346
22.185	-83.3938	2.10934	2.19336
22.19	-83.3938	1.94408	2.19397
22.195	-81.556	2.27648	2.19619
22.2	-81.556	2.4947	2.19679
22.205	-81.556	2.1521	2.19411
22.21	-81.556	2.68926	2.19531
22.215	-81.9972	1.82826	2.1981
22.22	-81.9972	2.24357	2.19718
22.225	-81.9972	1.91385	2.19133
22.23	-81.9972	2.35322	2.19444
22.235	-81.6549	1.97584	2.1975
22.24	-81.6549	1.91795	2.20234
22.245	-81.6549	2.27986	2.20275
22.25	-81.6549	1.84531	2.20701
22.255	-81.5276	2.11716	2.21341
22.26	-81.5276	2.32551	2.21835
22.265	-81.5276	2.24567	2.22158
22.27	-81.5276	1.9243	2.22182
22.275	-80.9922	2.08368	2.22504
22.28	-80.9922	2.43041	2.22872
22.285	-80.9922	2.35099	2.23085
22.29	-80.9922	2.34494	2.23749
22.295	-80.1318	2.17826	2.23452
22.3	-80.1318	2.1463	2.23261
22.305	-80.1318	2.20229	2.23285
22.31	-80.1318	2.04256	2.23305
22.315	-81.7203	2.79583	2.23177
22.32	-81.7203	1.86095	2.22959
22.325	-81.7203	1.93747	2.23201
22.33	-81.7203	2.48275	2.23157
22.335	-82.9553	2.3965	2.22682
22.34	-82.9553	2.21902	2.22546
22.345	-82.9553	1.72764	2.22914
22.35	-82.9553	2.18551	2.22488
22.355	-81.8542	2.27043	2.22108
22.36	-81.8542	1.91291	2.22266
22.365	-81.8542	2.14418	2.21988
22.37	-81.8542	2.25261	2.21388
22.375	-83.5649	2.24241	2.21014
22.38	-83.5649	2.65429	2.20692
22.385	-83.5649	2.01432	2.20281
22.39	-83.5649	2.34797	2.19972
22.395	-83.8959	2.29828	2.19745
22.4	-83.8959	2.1733	2.19671
22.405	-83.8959	2.2236	2.19879
22.41	-83.8959	2.17689	2.19891
22.415	-82.3588	2.05462	2.19887
22.42	-82.3588	2.15383	2.19495
22.425	-82.3588	1.91509	2.19226
22.43	-82.3588	1.89914	2.19345
22.435	-82.3396	2.19794	2.19731
22.44	-82.3396	2.6451	2.19834
22.445	-82.3396	2.68468	2.20324
22.45	-82.3396	2.18262	2.20477
22.455	-82.0891	2.16724	2.20391
22.46	-82.0891	2.06221	2.20015
22.465	-82.0891	2.48446	2.19554
22.47	-82.0891	1.99698	2.20584
22.475	-80.7461	1.87361	2.20171
22.48	-80.7461	2.33243	2.20257
22.485	-80.7461	2.24207	2.19936
22.49	-80.7461	2.35312	2.19765
22.495	-82.3131	1.99491	2.19909
22.5	-82.3131	2.39771	2.19516
22.505	-82.3131	2.76144	2.19737
22.51	-82.3131	2.36528	2.19649
22.515	-84.5363	2.70586	2.19048
22.52	-84.5363	2.40887	2.19197
22.525	-84.5363	2.56203	2.19434
22.53	-84.5363	2.6261	2.19369
22.535	-87.971	2.28305	2.19457
22.54	-87.971	2.66886	2.19738
22.545	-87.971	2.26324	2.1951
22.55	-87.971	2.17578	2.19261
22.555	-88.3041	2.25673	2.19478
22.56	-88.3041	2.12189	2.19697
22.565	-88.3041	2.29761	2.20344
22.57	-88.3041	2.06064	2.19568
22.575	-86.1279	2.48341	2.20141
22.58	-86.1279	2.10215	2.20265
22.585	-86.1279	1.87562	2.19673
22.59	-86.1279	2.01113	2.1969
22.595	-84.0615	2.27483	2.19088
22.6	-84.0615	2.02043	2.19109
22.605	-84.0615	1.95247	2.1904
22.61	-84.0615	2.16727	2.18713
22.615	-86.2389	2.14985	2.18978
22.62	-86.2389	1.91206	2.19064
22.625	-86.2389	2.31579	2.18751
22.63	-86.2389	1.96561	2.18696
22.635	-83.2056	2.02768	2.18227
22.64	-83.2056	1.73251	2.18065
22.645	-83.2056	1.97385	2.17919
22.65	-83.2056	1.94206	2.17933
22.655	-80.6608	2.10628	2.17829
22.66	-80.6608	2.17178	2.17615
22.665	-80.6608	2.26446	2.17626
22.67	-80.6608	1.77718	2.17739
22.675	-80.7368	2.14601	2.17778
22.68	-80.7368	2.02337	2.18278
22.685	-80.7368	2.60454	2.186
22.69	-80.7368	2.21334	2.18819
22.695	-82.7587	2.4386	2.18738
22.7	-82.7587	2.43114	2.18228
22.705	-82.7587	2.40771	2.18357
22.71	-82.7587	1.77282	2.18388
22.715	-84.0452	2.22411	2.18334
22.72	-84.0452	2.8677	2.17838
22.725	-84.0452	1.82672	2.1823
22.73	-84.0452	2.00085	2.18994
22.735	-83.7249	2.02886	2.18559
22.74	-83.7249	1.80334	2.18355
22.745	-83.7249	2.06325	2.17953
22.75	-83.7249	1.883	2.18088
22.755	-80.9839	2.06866	2.17983
22.76	-80.9839	2.02863	2.17685
22.765	-80.9839	1.71839	2.17389
22.77	-80.9839	2.39605	2.16902
22.775	-83.0384	2.16354	2.17413
22.78	-83.0384	2.01785	2.16785
22.785	-83.0384	2.5196	2.16421
22.79	-83.0384	2.63495	2.16252
22.795	-82.0184	2.11425	2.15788
22.8	-82.0184	1.92663	2.15802
22.805	-82.0184	2.36542	2.15774
22.81	-82.0184	2.42349	2.16087
22.815	-84.3608	2.6961	2.16393
22.82	-84.3608	2.01193	2.16547
22.825	-84.3608	2.4396	2.16854
22.83	-84.3608	2.06318	2.16492
22.835	-82.9668	1.88503	2.16304
22.84	-82.9668	2.41296	2.16241
22.845	-82.9668	1.61105	2.16334
22.85	-82.9668	1.74912	2.16537
22.855	-80.8609	2.11595	2.16518
22.86	-80.8609	1.93996	2.16992
22.865	-80.8609	2.18021	2.17287
22.87	-80.8609	2.23144	2.173
22.875	-80.0699	1.93649	2.17545
22.88	-80.0699	2.18732	2.17866
22.885	-80.0699	2.17987	2.18052
22.89	-80.0699	1.85135	2.18368
22.895	-79.9994	2.20027	2.19213
22.9	-79.9994	2.31277	2.19035
22.905	-79.9994	2.06781	2.19353
22.91	-79.9994	2.00723	2.19464
22.915	-79.3047	2.18863	2.19598
22.92	-79.3047	2.16825	2.19608
22.925	-79.3047	2.19346	2.19881
22.93	-79.3047	2.4195	2.19529
22.935	-80.1756	2.22519	2.19558
22.94	-80.1756	2.41896	2.18988
22.945	-80.1756	2.56308	2.19074
22.95	-80.1756	2.16978	2.18811
22.955	-80.6094	2.31224	2.17977
22.96	-80.6094	2.19888	2.17608
22.965	-80.6094	2.00813	2.1754
22.97	-80.6094	1.98308	2.17495
22.975	-79.4511	2.39295	2.16963
22.98	-79.4511	2.64544	2.17259
22.985	-79.4511	1.89297	2.17361
22.99	-79.4511	2.03563	2.17265
22.995	-76.7867	1.94765	2.17781
23	-76.7867	2.13149	2.17667
23.005	-76.7867	2.29134	2.17688
23.01	-76.7867	2.46051	2.17713
23.015	-78.5355	2.0664	2.17749
23.02	-78.5355	2.21375	2.1832
23.025	-78.5355	2.92532	2.17829
23.03	-78.5355	1.92754	2.17997
23.035	-77.8142	2.25879	2.17934
23.04	-77.8142	2.11162	2.17181
23.045	-77.8142	2.20049	2.16779
23.05	-77.8142	2.27737	2.16748
23.055	-77.1315	2.14719	2.17228
23.06	-77.1315	2.57371	2.17494
23.065	-77.1315	2.43003	2.17465
23.07	-77.1315	2.45387	2.16786
23.075	-80.5445	2.37066	2.16847
23.08	-80.5445	2.11721	2.16603
23.085	-80.5445	1.91234	2.16517
23.09	-80.5445	1.81265	2.16813
23.095	-80.7061	2.10471	2.16197
23.1	-80.7061	2.47955	2.16568
23.105	-80.7061	2.00198	2.16449
23.11	-80.7061	2.43081	2.16533
23.115	-83.2094	2.46541	2.1676
23.12	-83.2094	2.16285	2.16581
23.125	-83.2094	2.1597	2.16705
23.13	-83.2094	2.63988	2.16612
23.135	-84.4076	2.15368	2.16723
23.14	-84.4076	2.34596	2.16493
23.145	-84.4076	2.58657	2.16517
23.15	-84.4076	1.79359	2.16297
23.155	-84.7599	2.26349	2.15934
23.16	-84.7599	2.21889	2.16237
23.165	-84.7599	2.30691	2.16273
23.17	-84.7599	2.27466	2.16281
23.175	-80.8838	2.05233	2.15838
23.18	-80.8838	1.79082	2.15739
23.185	-80.8838	2.05287	2.15774
23.19	-80.8838	2.02898	2.15597
23.195	-82.7602	2.29978	2.15671
23.2	-82.7602	2.17341	2.15552
23.205	-82.7602	1.58807	2.15935
23.21	-82.7602	2.03559	2.16161
23.215	-82.9744	1.704	2.16256
23.22	-82.9744	2.1782	2.16994
23.225	-82.9744	2.33095	2.1754
23.23	-82.9744	2.12594	2.17853
23.235	-85.3496	2.10362	2.17379
23.24	-85.3496	1.9314	2.17705
23.245	-85.3496	2.32434	2.17896
23.25	-85.3496	1.9488	2.1821
23.255	-84.6438	1.90429	2.18347
23.26	-84.6438	2.09328	2.18302
23.265	-84.6438	2.0657	2.17725
23.27	-84.6438	2.2945	2.17498
23.275	-84.7541	1.90023	2.17162
23.28	-84.7541	2.33378	2.16398
23.285	-84.7541	1.95386	2.16337
23.29	-84.7541	1.75947	2.15668
23.295	-83.6782	2.22867	2.15386
23.3	-83.6782	2.08282	2.15147
23.305	-83.6782	2.41175	2.14821
23.31	-83.6782	2.63318	2.14777
23.315	-85.0594	2.39513	2.14178
23.32	-85.0594	2.00955	2.13604
23.325	-85.0594	2.07406	2.13223
23.33	-85.0594	2.19324	2.13007
23.335	-84.6617	1.97577	2.13012
23.34	-84.6617	2.18449	2.1335
23.345	-84.6617	1.79071	2.13817
23.35	-84.6617	1.98576	2.13772
23.355	-80.3638	1.62854	2.13615
23.36	-80.3638	2.20097	2.13695
23.365	-80.3638	2.16921	2.13134
23.37	-80.3638	1.9997	2.12267
23.375	-77.2186	2.35676	2.1231
23.38	-77.2186	1.84275	2.12537
23.385	-77.2186	2.29865	2.12209
23.39	-77.2186	1.94813	2.12398
23.395	-74.5831	1.87524	2.1229
23.4	-74.5831	1.97818	2.12314
23.405	-74.5831	1.94568	2.12549
23.41	-74.5831	2.37431	2.1263
23.415	-75.6729	2.04359	2.12794
23.42	-75.6729	2.19673	2.1285
23.425	-75.6729	1.72062	2.12887
23.43	-75.6729	2.09335	2.1292
23.435	-76.8439	2.45485	2.12817
23.44	-76.8439	2.04635	2.12558
23.445	-76.8439	2.49441	2.12904
23.45	-76.8439	2.44263	2.12634
23.455	-78.7498	2.55659	2.1287
23.46	-78.7498	2.54003	2.13275
23.465	-78.7498	2.29537	2.13479
23.47	-78.7498	2.75331	2.13894
23.475	-82.49	2.53488	2.13525
23.48	-82.49	2.70914	2.13645
23.485	-82.49	2.16629	2.13966
23.49	-82.49	2.22232	2.14221
23.495	-83.4253	2.22845	2.14713
23.5	-83.4253	2.2645	2.1484
23.505	-83.4253	2.27061	2.14879
23.51	-83.4253	2.24523	2.14925
23.515	-83.8454	1.87821	2.15144
23.52	-83.8454	1.83642	2.15355
23.525	-83.8454	1.87482	2.15065
23.53	-83.8454	2.15398	2.15165
23.535	-82.5125	1.86614	2.1491
23.54	-82.5125	1.58268	2.15453
23.545	-82.5125	1.82654	2.16021
23.55	-82.5125	1.95957	2.16008
23.555	-81.1016	1.94822	2.15957
23.56	-81.1016	2.10263	2.15845
23.565	-81.1016	1.96823	2.15339
23.57	-81.1016	1.85074	2.14968
23.575	-80.6936	2.06857	2.15383
23.58	-80.6936	2.15236	2.15965
23.585	-80.6936	2.12315	2.15752
23.59	-80.6936	2.25289	2.15812
23.595	-81.2012	2.28432	2.15652
23.6	-81.2012	2.05949	2.16141
23.605	-81.2012	2.32156	2.16623
23.61	-81.2012	2.08231	2.1726
23.615	-79.5224	1.86407	2.17579
23.62	-79.5224	1.58961	2.1759
23.625	-79.5224	2.20625	2.17926
23.63	-79.5224	2.38882	2.17747
23.635	-82.7957	2.30874	2.18022
23.64	-82.7957	2.34497	2.18153
23.645	-82.7957	2.23662	2.18577
23.65	-82.7957	2.61136	2.18861
23.655	-81.2315	2.03079	2.19329
23.66	-81.2315	2.34531	2.1927
23.665	-81.2315	2.38456	2.19033
23.67	-81.2315	2.36287	2.18831
23.675	-86.077	2.31187	2.18706
23.68	-86.077	2.08592	2.19104
23.685	-86.077	1.68715	2.18894
23.69	-86.077	1.79141	2.18694
23.695	-85.3603	2.37809	2.18894
23.7	-85.3603	2.02757	2.18575
23.705	-85.3603	2.41177	2.18105
23.71	-85.3603	1.9972	2.18107
23.715	-83.9334	2.24113	2.17477
23.72	-83.9334	2.1228	2.17415
23.725	-83.9334	1.80631	2.16646
23.73	-83.9334	2.45156	2.16739
23.735	-84.2526	2.45031	2.16343
23.74	-84.2526	2.36143	2.16509
23.745	-84.2526	2.42852	2.16506
23.75	-84.2526	2.45214	2.16417
23.755	-83.494	1.98804	2.16117
23.76	-83.494	1.95041	2.16197
23.765	-83.494	2.31457	2.16386
23.77	-83.494	2.27928	2.17129
23.775	-80.7042	2.00163	2.17548
23.78	-80.7042	2.00112	2.17953
23.785	-80.7042	2.07672	2.181
23.79	-80.7042	2.50209	2.18212
23.795	-81.9265	2.33336	2.18822
23.8	-81.9265	2.21508	2.192
23.805	-81.9265	2.03138	2.19229
23.81	-81.9265	2.29872	2.1926
23.815	-82.4348	2.12241	2.19505
23.82	-82.4348	2.02005	2.19666
23.825	-82.4348	2.42851	2.1942
23.83	-82.4348	2.66233	2.19347
23.835	-82.0683	1.97734	2.19549
23.84	-82.0683	2.03689	2.19713
23.845	-82.0683	2.02312	2.19305
23.85	-82.0683	2.28393	2.19182
23.855	-83.6795	2.47302	2.19239
23.86	-83.6795	2.27165	2.19178
23.865	-83.6795	2.52362	2.19474
23.87	-83.6795	2.18012	2.19923
23.875	-83.5358	2.33921	2.20386
23.88	-83.5358	2.17537	2.20859
23.885	-83.5358	2.12062	2.20778
23.89	-83.5358	2.43085	2.20589
23.895	-84.8578	2.37669	2.20247
23.9	-84.8578	2.16202	2.20165
23.905	-84.8578	2.45072	2.19968
23.91	-84.8578	1.88596	2.20398
23.915	-82.8385	2.1349	2.20426
23.92	-82.8385	1.83944	2.20622
23.925	-82.8385	2.07117	2.20271
23.93	-82.8385	2.12209	2.19703
23.935	-80.2017	1.88142	2.19505
23.94	-80.2017	2.25286	2.20295
23.945	-80.2017	2.24835	2.20389
23.95	-80.2017	2.17242	2.20182
23.955	-79.3185	1.96775	2.20287
23.96	-79.3185	2.55902	2.19922
23.965	-79.3185	1.90318	2.19885
23.97	-79.3185	2.23292	2.19438
23.975	-80.4775	1.97718	2.19174
23.98	-80.4775	2.62795	2.19269
23.985	-80.4775	2.30942	2.18532
23.99	-80.4775	2.3344	2.18178
23.995	-84.5982	2.21904	2.18244
24	-84.5982	2.13889	2.17689
24.005	-84.5982	1.96091	2.17661
24.01	-84.5982	2.35161	2.17804
24.015	-86.496	2.43592	2.18091
24.02	-86.496	2.62867	2.17996
24.025	-86.496	2.26025	2.17707
24.03	-86.496	2.2832	2.18197
24.035	-87.4955	2.30269	2.18442
24.04	-87.4955	1.97946	2.18226
24.045	-87.4955	2.19824	2.18147
24.05	-87.4955	2.20848	2.17751
24.055	-85.5928	1.98912	2.17846
24.06	-85.5928	1.97893	2.18019
24.065	-85.5928	2.35094	2.17945
24.07	-85.5928	2.13007	2.18348
24.075	-82.2781	1.60257	2.18663
24.08	-82.2781	1.99464	2.18668
24.085	-82.2781	2.35718	2.18418
24.09	-82.2781	2.28875	2.1881
24.095	-80.3036	1.84077	2.19289
24.1	-80.3036	2.15963	2.19539
24.105	-80.3036	2.11703	2.19108
24.11	-80.3036	2.25979	2.1903
24.115	-83.0598	2.38159	2.18595
24.12	-83.0598	2.31709	2.17944
24.125	-83.0598	2.05804	2.18167
24.13	-83.0598	2.68382	2.1818
24.135	-86.6613	2.30649	2.18234
24.14	-86.6613	2.11766	2.18079
24.145	-86.6613	1.99992	2.17756
24.15	-86.6613	2.15354	2.17228
24.155	-87.7334	2.41225	2.16878
24.16	-87.7334	2.46552	2.16866
24.165	-87.7334	2.37403	2.17015
24.17	-87.7334	2.58179	2.16673
24.175	-87.4182	2.0091	2.16926
24.18	-87.4182	1.73812	2.17234
24.185	-87.4182	1.88521	2.17271
24.19	-87.4182	2.48585	2.17339
24.195	-88.2478	1.8857	2.17285
24.2	-88.2478	2.16951	2.16991
24.205	-88.2478	2.13311	2.1673
24.21	-88.2478	2.04304	2.16667
24.215	-84.515	1.96038	2.16318
24.22	-84.515	1.78974	2.16724
24.225	-84.515	1.85611	2.16791
24.23	-84.515	1.90192	2.16856
24.235	-84.5418	1.70692	2.16329
24.24	-84.5418	2.09315	2.16074
24.245	-84.5418	2.42801	2.16588
24.25	-84.5418	1.86766	2.1668
24.255	-83.7827	2.42387	2.17028
24.26	-83.7827	2.13291	2.17735
24.265	-83.7827	2.24017	2.17458
24.27	-83.7827	2.2189	2.17134
24.275	-84.4354	1.98687	2.16924
24.28	-84.4354	2.49733	2.16958
24.285	-84.4354	2.24846	2.16909
24.29	-84.4354	1.85835	2.17193
24.295	-85.26	2.42223	2.17415
24.3	-85.26	1.93317	2.17554
24.305	-85.26	2.31085	2.17912
24.31	-85.26	2.20635	2.18517
24.315	-87.5904	2.22419	2.19746
24.32	-87.5904	2.52955	2.19581
24.325	-87.5904	2.33829	2.19914
24.33	-87.5904	2.43356	2.19957
24.335	-88.8778	2.40916	2.19961
24.34	-88.8778	2.3737	2.19597
24.345	-88.8778	2.52088	2.19418
24.35	-88.8778	2.27581	2.19818
24.355	-88.2603	1.84775	2.19819
24.36	-88.2603	2.39476	2.19264
24.365	-88.2603	1.83214	2.18493
24.37	-88.2603	1.86647	2.18068
24.375	-86.8722	2.40517	2.18035
24.38	-86.8722	2.3519	2.18162
24.385	-86.8722	2.22991	2.17606
24.39	-86.8722	1.96405	2.17109
24.395	-86.4107	2.1048	2.16609
24.4	-86.4107	1.84319	2.16638
24.405	-86.4107	1.80838	2.16378
24.41	-86.4107	2.439	2.15965
24.415	-83.9362	2.03665	2.15429
24.42	-83.9362	1.78896	2.15511
24.425	-83.9362	2.09517	2.14682
24.43	-83.9362	2.38219	2.14637
24.435	-80.1213	2.15976	2.15333
24.44	-80.1213	1.95013	2.15424
24.445	-80.1213	2.19782	2.15063
24.45	-80.1213	1.95147	2.1523
24.455	-76.5054	1.90908	2.14916
24.46	-76.5054	1.90375	2.15126
24.465	-76.5054	2.20708	2.152
24.47	-76.5054	2.31349	2.15147
24.475	-76.6683	2.30015	2.15382
24.48	-76.6683	2.04277	2.15889
24.485	-76.6683	2.09579	2.16389
24.49	-76.6683	2.05215	2.17166
24.495	-76.9253	2.85296	2.17666
24.5	-76.9253	2.31192	2.17923
24.505	-76.9253	2.49096	2.18404
24.51	-76.9253	2.67489	2.18372
24.515	-77.6989	2.07145	2.18654
24.52	-77.6989	2.10947	2.18883
24.525	-77.6989	2.41592	2.18924
24.53	-77.6989	2.29425	2.18949
24.535	-80.9947	2.23412	2.18516
24.54	-80.9947	2.58929	2.18126
24.545	-80.9947	2.2041	2.18167
24.55	-80.9947	2.33865	2.18021
24.555	-85.1675	2.57007	2.18147
24.56	-85.1675	2.60035	2.18184
24.565	-85.1675	3.21955	2.18245
24.57	-85.1675	2.18438	2.18126
24.575	-88.7529	2.46666	2.17431
24.58	-88.7529	1.64643	2.17622
24.585	-88.7529	1.99866	2.17707
24.59	-88.7529	1.98871	2.18622
24.595	-90.9244	2.10884	2.18669
24.6	-90.9244	2.24409	2.18488
24.605	-90.9244	2.16128	2.18697
24.61	-90.9244	1.55604	2.19659
24.615	-84.6441	1.48071	2.19148
24.62	-84.6441	1.95223	2.19345
24.625	-84.6441	2.28386	2.19692
24.63	-84.6441	2.18629	2.19546
24.635	-81.7335	2.12242	2.1933
24.64	-81.7335	1.80492	2.19186
24.645	-81.7335	1.61208	2.19271
24.65	-81.7335	2.02925	2.19407
24.655	-80.8243	1.89112	2.19567
24.66	-80.8243	1.99544	2.199
24.665	-80.8243	1.92415	2.19697
24.67	-80.8243	2.45724	2.2016
24.675	-79.4906	1.74425	2.20663
24.68	-79.4906	1.96352	2.20856
24.685	-79.4906	2.44147	2.20171
24.69	-79.4906	1.97668	2.20291
24.695	-76.0753	2.1213	2.20705
24.7	-76.0753	2.05445	2.20704
24.705	-76.0753	1.85197	2.20743
24.71	-76.0753	2.34545	2.20706
24.715	-75.8894	2.11747	2.20798
24.72	-75.8894	1.90675	2.20609
24.725	-75.8894	2.02727	2.20623
24.73	-75.8894	2.3679	2.20404
24.735	-79.3039	2.40775	2.20266
24.74	-79.3039	2.49177	2.2029
24.745	-79.3039	2.59812	2.20212
24.75	-79.3039	2.68729	2.19241
24.755	-81.1218	2.35341	2.18834
24.76	-81.1218	2.39135	2.18407
24.765	-81.1218	2.41751	2.181
24.77	-81.1218	2.47138	2.17963
24.775	-80.9211	2.26057	2.18063
24.78	-80.9211	2.01201	2.17514
24.785	-80.9211	2.06047	2.17442
24.79	-80.9211	1.8548	2.17593
24.795	-77.6094	1.89924	2.17451
24.8	-77.6094	2.2749	2.17896
24.805	-77.6094	2.0604	2.17732
24.81	-77.6094	2.3483	2.1792
24.815	-77.8719	2.26754	2.1771
24.82	-77.8719	2.10391	2.16654
24.825	-77.8719	1.82834	2.1712
24.83	-77.8719	2.53085	2.16795
24.835	-79.3322	2.51984	2.17312
24.84	-79.3322	3.33242	2.17325
24.845	-79.3322	2.42203	2.17617
24.85	-79.3322	2.33742	2.17815
24.855	-83.605	2.48693	2.17994
24.86	-83.605	2.81935	2.17959
24.865	-83.605	1.87851	2.18364
24.87	-83.605	2.03159	2.19159
24.875	-83.9912	2.21676	2.19449
24.88	-83.9912	2.25794	2.19611
24.885	-83.9912	2.1339	2.20106
24.89	-83.9912	2.08425	2.2
24.895	-83.3552	2.04996	2.20313
24.9	-83.3552	2.24208	2.20743
24.905	-83.3552	2.00493	2.20958
24.91	-83.3552	2.14455	2.20847
24.915	-84.066	2.23402	2.20447
24.92	-84.066	2.50385	2.20832
24.925	-84.066	2.2974	2.20393
24.93	-84.066	2.29052	2.20757
24.935	-83.144	1.69038	2.20568
24.94	-83.144	2.28089	2.19952
24.945	-83.144	2.36761	2.1995
24.95	-83.144	2.19753	2.19652
24.955	-81.8525	1.99031	2.19872
24.96	-81.8525	1.87179	2.19949
24.965	-81.8525	1.99666	2.20251
24.97	-81.8525	2.01632	2.20207
24.975	-82.0632	2.32752	2.20453
24.98	-82.0632	2.07865	2.20469
24.985	-82.0632	1.90407	2.20045
24.99	-82.0632	2.11947	2.19975
24.995	-80.7363	1.97349	2.19697
25	-80.7363	1.87214	2.19209
25.005	-80.7363	1.90144	2.19035
25.01	-80.7363	2.05938	2.1916
25.015	-80.0853	2.36455	2.18991
25.02	-80.0853	1.93339	2.1869
25.025	-80.0853	2.21008	2.18398
25.03	-80.0853	1.86134	2.1875
25.035	-77.7071	2.22211	2.19769
25.04	-77.7071	2.38644	2.19835
25.045	-77.7071	2.4459	2.2033
25.05	-77.7071	2.65369	2.20551
25.055	-79.9005	2.17235	2.20436
25.06	-79.9005	2.7604	2.20389
25.065	-79.9005	2.38789	2.20282
25.07	-79.9005	2.15368	2.203
25.075	-83.5587	2.65432	2.2034
25.08	-83.5587	2.13865	2.20505
25.085	-83.5587	2.16871	2.19777
25.09	-83.5587	2.01148	2.19429
25.095	-85.2314	2.2836	2.18241
25.1	-85.2314	2.30946	2.18209
25.105	-85.2314	2.4241	2.17697
25.11	-85.2314	2.1268	2.17352
25.115	-85.4524	1.96424	2.16737
25.12	-85.4524	2.28456	2.17087
25.125	-85.4524	2.24459	2.16814
25.13	-85.4524	2.44738	2.16592
25.135	-85.5154	2.6867	2.16886
25.14	-85.5154	2.01473	2.16315
25.145	-85.5154	2.12119	2.16404
25.15	-85.5154	2.04625	2.16424
25.155	-83.1677	2.24654	2.16367
25.16	-83.1677	1.7787	2.16266
25.165	-83.1677	1.59166	2.16249
25.17	-83.1677	2.31327	2.16499
25.175	-82.6353	2.01354	2.16292
25.18	-82.6353	2.11247	2.16519
25.185	-82.6353	1.77192	2.16275
25.19	-82.6353	1.81947	2.16741
25.195	-78.6514	1.97463	2.16516
25.2	-78.6514	1.82053	2.16481
25.205	-78.6514	2.27639	2.16712
25.21	-78.6514	1.93029	2.16597
25.215	-77.3379	2.65076	2.16889
25.22	-77.3379	2.07222	2.1695
25.225	-77.3379	2.15559	2.16892
25.23	-77.3379	2.04297	2.16823
25.235	-75.6668	1.94005	2.16833
25.24	-75.6668	2.33749	2.17156
25.245	-75.6668	2.21083	2.16996
25.25	-75.6668	2.10468	2.17373
25.255	-80.6217	2.51199	2.17849
25.26	-80.6217	2.47931	2.17862
25.265	-80.6217	2.22072	2.17892
25.27	-80.6217	2.11393	2.17986
25.275	-83.7311	2.17612	2.18324
25.28	-83.7311	2.61606	2.18663
25.285	-83.7311	3.04135	2.18825
25.29	-83.7311	2.12674	2.19052
25.295	-84.3017	2.35557	2.19432
25.3	-84.3017	2.12237	2.19343
25.305	-84.3017	2.15854	2.18882
25.31	-84.3017	2.01294	2.18849
25.315	-83.6981	2.24034	2.18387
25.32	-83.6981	2.28527	2.18315
25.325	-83.6981	2.14462	2.18667
25.33	-83.6981	1.99522	2.1827
25.335	-83.262	1.79483	2.18304
25.34	-83.262	2.1687	2.18181
25.345	-83.262	2.13245	2.18324
25.35	-83.262	2.38992	2.18685
25.355	-83.5642	1.81994	2.18732
25.36	-83.5642	2.13911	2.18457
25.365	-83.5642	2.19772	2.18624
25.37	-83.5642	2.23183	2.18542
25.375	-78.5157	1.75662	2.18521
25.38	-78.5157	1.99242	2.18141
25.385	-78.5157	2.55482	2.18334
25.39	-78.5157	1.5572	2.17656
25.395	-76.7641	2.17394	2.17905
25.4	-76.7641	2.06979	2.17648
25.405	-76.7641	2.18431	2.17467
25.41	-76.7641	1.90353	2.17366
25.415	-81.5374	2.12684	2.17539
25.42	-81.5374	2.48686	2.17926
25.425	-81.5374	2.2951	2.17705
25.43	-81.5374	2.526	2.18365
25.435	-81.3168	2.04401	2.18192
25.44	-81.3168	2.16114	2.18505
25.445	-81.3168	2.05425	2.1907
25.45	-81.3168	2.33253	2.19188
25.455	-83.1641	2.43016	2.19476
25.46	-83.1641	1.8745	2.19252
25.465	-83.1641	2.16607	2.1941
25.47	-83.1641	2.05924	2.18884
25.475	-83.1104	1.95709	2.18719
25.48	-83.1104	2.25807	2.18386
25.485	-83.1104	2.08874	2.18827
25.49	-83.1104	2.23039	2.18889
25.495	-82.7956	1.95773	2.18466
25.5	-82.7956	2.35458	2.18205
25.505	-82.7956	2.35287	2.18287
25.51	-82.7956	1.91421	2.17848
25.515	-77.6289	2.08984	2.1733
25.52	-77.6289	2.45896	2.17024
25.525	-77.6289	2.27517	2.17062
25.53	-77.6289	2.55284	2.16892
25.535	-78.1227	2.02486	2.16444
25.54	-78.1227	2.45123	2.15854
25.545	-78.1227	2.77059	2.15614
25.55	-78.1227	2.35554	2.15836
25.555	-80.8965	2.18834	2.16257
25.56	-80.8965	2.13861	2.17326
25.565	-80.8965	2.29351	2.17385
25.57	-80.8965	2.31527	2.17611
25.575	-82.0075	2.50933	2.17511
25.58	-82.0075	2.25375	2.17297
25.585	-82.0075	2.17276	2.17185
25.59	-82.0075	2.04435	2.17322
25.595	-84.2934	2.156	2.1694
25.6	-84.2934	2.64841	2.16736
25.605	-84.2934	2.35727	2.16198
25.61	-84.2934	2.14577	2.16242
25.615	-84.2346	2.29555	2.16052
25.62	-84.2346	1.88111	2.15783
25.625	-84.2346	2.26363	2.15557
25.63	-84.2346	1.86119	2.16068
25.635	-85.9124	2.64178	2.15846
25.64	-85.9124	2.00251	2.15298
25.645	-85.9124	2.26543	2.15917
25.65	-85.9124	1.86179	2.16145
25.655	-80.8119	1.86397	2.16942
25.66	-80.8119	2.14453	2.16825
25.665	-80.8119	1.95328	2.17061
25.67	-80.8119	1.98252	2.17002
25.675	-79.4019	2.0902	2.16281
25.68	-79.4019	2.68007	2.16022
25.685	-79.4019	1.93729	2.15368
25.69	-79.4019	2.08816	2.15554
25.695	-80.2718	2.39046	2.15219
25.7	-80.2718	2.09357	2.15913
25.705	-80.2718	2.11163	2.1562
25.71	-80.2718	2.05011	2.15455
25.715	-77.1292	2.0899	2.16285
25.72	-77.1292	2.11929	2.16282
25.725	-77.1292	1.9057	2.16781
25.73	-77.1292	1.81956	2.16779
25.735	-77.5418	2.48763	2.16813
25.74	-77.5418	2.00327	2.17132
25.745	-77.5418	1.90966	2.17295
25.75	-77.5418	1.94742	2.17746
25.755	-76.6793	2.18788	2.1767
25.76	-76.6793	2.06836	2.17077
25.765	-76.6793	1.95612	2.17352
25.77	-76.6793	1.9121	2.17274
25.775	-75.6245	2.15161	2.16951
25.78	-75.6245	2.00421	2.17614
25.785	-75.6245	2.16366	2.17574
25.79	-75.6245	2.44587	2.17748
25.795	-76.4111	1.88446	2.17447
25.8	-76.4111	2.57987	2.17273
25.805	-76.4111	2.54693	2.1701
25.81	-76.4111	3.23847	2.175
25.815	-83.3129	2.07258	2.17567
25.82	-83.3129	2.46895	2.17353
25.825	-83.3129	2.18383	2.17725
25.83	-83.3129	1.92864	2.17211
25.835	-80.157	1.88196	2.16809
25.84	-80.157	1.93367	2.16876
25.845	-80.157	1.78292	2.16721
25.85	-80.157	1.92565	2.16143
25.855	-77.6249	1.8468	2.15146
25.86	-77.6249	1.86424	2.15056
25.865	-77.6249	1.94746	2.1493
25.87	-77.6249	1.92597	2.1453
25.875	-78.4562	2.00363	2.14849
25.88	-78.4562	2.27288	2.14134
25.885	-78.4562	1.76853	2.14398
25.89	-78.4562	2.00086	2.13824
25.895	-79.3304	2.18262	2.13679
25.9	-79.3304	2.40389	2.13502
25.905	-79.3304	2.87495	2.13808
25.91	-79.3304	2.0657	2.14092
25.915	-75.959	2.14266	2.13904
25.92	-75.959	2.0669	2.1406
25.925	-75.959	1.75821	2.14679
25.93	-75.959	2.03413	2.14643
25.935	-78.6848	1.86574	2.14302
25.94	-78.6848	2.23163	2.14135
25.945	-78.6848	1.82298	2.13981
25.95	-78.6848	2.75454	2.13805
25.955	-80.1775	2.03671	2.14117
25.96	-80.1775	2.26361	2.13898
25.965	-80.1775	2.71318	2.14785
25.97	-80.1775	2.16224	2.14956
25.975	-80.6424	2.56414	2.15405
25.98	-80.6424	1.9547	2.16046
25.985	-80.6424	2.29195	2.16606
25.99	-80.6424	2.41178	2.16275
25.995	-81.6374	2.39429	2.16526
26	-81.6374	2.41337	2.16917
26.005	-81.6374	2.27827	2.17584
26.01	-81.6374	1.75337	2.17257
26.015	-79.407	2.19217	2.17183
26.02	-79.407	2.01104	2.17325
26.025	-79.407	2.13312	2.17461
26.03	-79.407	2.94488	2.174
26.035	-81.5089	2.51226	2.17612
26.04	-81.5089	2.20081	2.17651
26.045	-81.5089	2.14705	2.17459
26.05	-81.5089	2.59463	2.1798
26.055	-84.4156	2.08992	2.17974
26.06	-84.4156	2.68321	2.17804
26.065	-84.4156	2.20578	2.16602
26.07	-84.4156	2.07741	2.16904
26.075	-87.0651	2.69183	2.1649
26.08	-87.0651	1.98994	2.16616
26.085	-87.0651	1.84719	2.16926
26.09	-87.0651	2.24109	2.17503
26.095	-85.5967	1.88714	2.17113
26.1	-85.5967	1.57212	2.1758
26.105	-85.5967	1.64169	2.17845
26.11	-85.5967	2.26636	2.18471
26.115	-82.7721	2.01899	2.19031
26.12	-82.7721	1.89095	2.1951
26.125	-82.7721	2.20326	2.19648
26.13	-82.7721	1.54173	2.19779
26.135	-78.4572	2.12772	2.1939
26.14	-78.4572	2.06185	2.19924
26.145	-78.4572	1.85638	2.203
26.15	-78.4572	2.08631	2.20244
26.155	-77.1525	2.17147	2.19732
26.16	-77.1525	2.1508	2.18547
26.165	-77.1525	1.95468	2.18372
26.17	-77.1525	2.11095	2.17928
26.175	-74.2504	2.60747	2.1789
26.18	-74.2504	2.05348	2.18166
26.185	-74.2504	2.3363	2.1804
26.19	-74.2504	1.76862	2.18185
26.195	-69.192	1.93213	2.17758
26.2	-69.192	2.21329	2.18347
26.205	-69.192	2.4082	2.1782
26.21	-69.192	1.89068	2.17866
26.215	-71.9276	2.94556	2.1763
26.22	-71.9276	2.26255	2.17124
26.225	-71.9276	2.57284	2.17143
26.23	-71.9276	2.55339	2.16774
26.235	-76.1626	2.3852	2.17338
26.24	-76.1626	2.15291	2.17414
26.245	-76.1626	2.25668	2.17052
26.25	-76.1626	2.30545	2.16838
26.255	-75.8009	2.62028	2.16938
26.26	-75.8009	1.8577	2.16939
26.265	-75.8009	1.99426	2.17186
26.27	-75.8009	2.09872	2.17034
26.275	-76.0901	2.04966	2.17236
26.28	-76.0901	2.09017	2.17413
26.285	-76.0901	2.21876	2.16486
26.29	-76.0901	2.20321	2.16315
26.295	-75.2591	2.25136	2.16158
26.3	-75.2591	2.41082	2.1638
26.305	-75.2591	2.5742	2.15695
26.31	-75.2591	2.37469	2.1576
26.315	-75.6101	2.02481	2.15502
26.32	-75.6101	2.37695	2.15627
26.325	-75.6101	2.05074	2.15436
26.33	-75.6101	2.31135	2.14731
26.335	-79.1886	2.24207	2.14628
26.34	-79.1886	2.4644	2.14938
26.345	-79.1886	1.54	2.15105
26.35	-79.1886	2.25407	2.1538
26.355	-81.9419	2.19382	2.16077
26.36	-81.9419	2.47928	2.1657
26.365	-81.9419	2.42916	2.165
26.37	-81.9419	2.4313	2.17071
26.375	-81.4216	2.06547	2.17316
26.38	-81.4216	2.13594	2.17127
26.385	-81.4216	1.88067	2.17819
26.39	-81.4216	2.30757	2.1791
26.395	-81.9863	2.38022	2.18056
26.4	-81.9863	2.12638	2.18262
26.405	-81.9863	1.88696	2.18525
26.41	-81.9863	1.6776	2.18714
26.415	-79.7982	1.88871	2.19022
26.42	-79.7982	1.69451	2.19215
26.425	-79.7982	2.02861	2.19068
26.43	-79.7982	2.03712	2.18578
26.435	-77.5341	1.90722	2.18601
26.44	-77.5341	2.01149	2.18152
26.445	-77.5341	1.80079	2.18332
26.45	-77.5341	2.4181	2.18475
26.455	-76.073	2.22223	2.18225
26.46	-76.073	2.08292	2.17697
26.465	-76.073	2.02516	2.18152
26.47	-76.073	2.20209	2.17493
26.475	-74.7152	2.18197	2.17532
26.48	-74.7152	2.19142	2.17128
26.485	-74.7152	2.52403	2.16573
26.49	-74.7152	2.36884	2.16382
26.495	-75.7382	2.04588	2.16461
26.5	-75.7382	2.17858	2.16497
26.505	-75.7382	2.51378	2.16961
26.51	-75.7382	2.2798	2.16399
26.515	-77.9128	2.00223	2.16786
26.52	-77.9128	2.03848	2.17128
26.525	-77.9128	2.21581	2.17066
26.53	-77.9128	2.31118	2.16929
26.535	-81.7115	2.00873	2.17028
26.54	-81.7115	2.33974	2.17077
26.545	-81.7115	2.04197	2.17424
26.55	-81.7115	2.37159	2.17548
26.555	-80.6802	1.90263	2.17252
26.56	-80.6802	2.15626	2.17133
26.565	-80.6802	2.42256	2.16982
26.57	-80.6802	2.33153	2.17042
26.575	-76.6267	1.88414	2.16453
26.58	-76.6267	1.98006	2.16512
26.585	-76.6267	1.88636	2.16445
26.59	-76.6267	2.16013	2.16524
26.595	-75.4329	2.40991	2.16462
26.6	-75.4329	2.16439	2.17316
26.605	-75.4329	2.27661	2.17241
26.61	-75.4329	2.13891	2.17249
26.615	-78.3624	2.19622	2.16459
26.62	-78.3624	2.59598	2.16045
26.625	-78.3624	2.13842	2.15501
26.63	-78.3624	2.01146	2.1561
26.635	-78.3804	2.24065	2.15274
26.64	-78.3804	2.22025	2.15229
26.645	-78.3804	2.20921	2.14994
26.65	-78.3804	2.06455	2.14974
26.655	-80.9558	2.35142	2.14541
26.66	-80.9558	2.36308	2.15125
26.665	-80.9558	2.4616	2.15712
26.67	-80.9558	2.14992	2.15961
26.675	-80.2546	1.962	2.16218
26.68	-80.2546	2.11285	2.167
26.685	-80.2546	2.07608	2.17123
26.69	-80.2546	1.8833	2.17617
26.695	-79.5179	1.95037	2.17872
26.7	-79.5179	2.07629	2.1874
26.705	-79.5179	1.96086	2.18669
26.71	-79.5179	1.87509	2.18758
26.715	-77.8517	2.35015	2.1851
26.72	-77.8517	2.27974	2.18617
26.725	-77.8517	2.30209	2.18409
26.73	-77.8517	2.16494	2.18119
26.735	-78.5212	1.99272	2.1811
26.74	-78.5212	2.19269	2.17446
26.745	-78.5212	2.23249	2.16686
26.75	-78.5212	2.29259	2.16912
26.755	-79.4653	2.77444	2.17212
26.76	-79.4653	2.05304	2.17257
26.765	-79.4653	2.24847	2.16996
26.77	-79.4653	2.33982	2.17038
26.775	-79.9253	2.03624	2.16711
26.78	-79.9253	1.91053	2.16545
26.785	-79.9253	2.19084	2.16627
26.79	-79.9253	2.26737	2.16712
26.795	-80.0898	2.55406	2.16557
26.8	-80.0898	2.37625	2.16669
26.805	-80.0898	2.11279	2.16503
26.81	-80.0898	2.45358	2.16987
26.815	-82.2794	2.22171	2.16919
26.82	-82.2794	2.08614	2.16892
26.825	-82.2794	1.78222	2.17185
26.83	-82.2794	2.11036	2.17279
26.835	-81.3343	2.24369	2.17052
26.84	-81.3343	2.32113	2.17321
26.845	-81.3343	2.40242	2.1733
26.85	-81.3343	2.40198	2.16828
26.855	-82.3668	2.17882	2.16746
26.86	-82.3668	2.20108	2.16271
26.865	-82.3668	1.68207	2.16256
26.87	-82.3668	2.01078	2.16205
26.875	-78.148	1.88159	2.15972
26.88	-78.148	2.1763	2.15918
26.885	-78.148	1.79634	2.1609
26.89	-78.148	1.83461	2.16091
26.895	-74.2592	2.07112	2.16408
26.9	-74.2592	2.35919	2.16703
26.905	-74.2592	1.68958	2.16869
26.91	-74.2592	2.47697	2.16755
26.915	-76.6839	2.2705	2.1653
26.92	-76.6839	2.14012	2.16748
26.925	-76.6839	1.95417	2.16669
26.93	-76.6839	2.51495	2.16923
26.935	-79.8266	2.46434	2.17057
26.94	-79.8266	2.40633	2.17176
26.945	-79.8266	2.2687	2.17463
26.95	-79.8266	2.67793	2.17837
26.955	-82.3175	2.34644	2.18359
26.96	-82.3175	2.31138	2.18582
26.965	-82.3175	1.8331	2.18982
26.97	-82.3175	2.13309	2.18622
26.975	-81.2243	1.99166	2.18438
26.98	-81.2243	1.88925	2.17946
26.985	-81.2243	2.18294	2.17849
26.99	-81.2243	1.85294	2.17878
26.995	-77.5991	1.6007	2.18143
27	-77.5991	2.2747	2.1795
27.005	-77.5991	2.48188	2.17696
27.01	-77.5991	2.55872	2.17026
27.015	-80.4477	2.01597	2.17053
27.02	-80.4477	2.0447	2.16842
27.025	-80.4477	1.70826	2.16461
27.03	-80.4477	2.04856	2.16249
27.035	-79.6188	2.3936	2.16698
27.04	-79.6188	2.09451	2.16841
27.045	-79.6188	2.18381	2.17001
27.05	-79.6188	2.15439	2.1713
27.055	-78.535	2.20464	2.17357
27.06	-78.535	2.39071	2.18487
27.065	-78.535	2.08795	2.18686
27.07	-78.535	2.3953	2.18525
27.075	-83.5548	2.62744	2.18524
27.08	-83.5548	1.97875	2.18797
27.085	-83.5548	1.75113	2.18806
27.09	-83.5548	2.15821	2.18528
27.095	-83.4953	2.16933	2.18172
27.1	-83.4953	1.90321	2.17675
27.105	-83.4953	2.08119	2.17531
27.11	-83.4953	1.79678	2.17329
27.115	-80.1976	2.1236	2.17147
27.12	-80.1976	2.14458	2.17103
27.125	-80.1976	2.36138	2.16948
27.13	-80.1976	2.08305	2.17239
27.135	-81.8131	2.18522	2.17526
27.14	-81.8131	2.24225	2.17811
27.145	-81.8131	2.53993	2.18443
27.15	-81.8131	2.50721	2.18816
27.155	-83.1868	2.2326	2.18202
27.16	-83.1868	2.23568	2.18822
27.165	-83.1868	2.13615	2.18326
27.17	-83.1868	2.68162	2.18254
27.175	-83.2353	2.07033	2.18384
27.18	-83.2353	2.21855	2.18863
27.185	-83.2353	2.24856	2.19009
27.19	-83.2353	2.19569	2.19246
27.195	-80.9474	2.17313	2.1899
27.2	-80.9474	2.32806	2.18754
27.205	-80.9474	2.60397	2.18676
27.21	-80.9474	2.18563	2.18995
27.215	-80.7545	2.27891	2.18817
27.22	-80.7545	1.98719	2.19123
27.225	-80.7545	2.09324	2.19224
27.23	-80.7545	1.80544	2.19804
27.235	-78.9721	2.06689	2.20088
27.24	-78.9721	2.02209	2.20058
27.245	-78.9721	2.46018	2.20446
27.25	-78.9721	2.03831	2.21068
27.255	-77.1994	2.03553	2.20436
27.26	-77.1994	2.09758	2.20267
27.265	-77.1994	2.08071	2.20043
27.27	-77.1994	2.03544	2.19662
27.275	-76.8978	1.95512	2.1911
27.28	-76.8978	1.82211	2.19711
27.285	-76.8978	2.36403	2.19468
27.29	-76.8978	2.3345	2.1897
27.295	-76.7488	2.42982	2.18886
27.3	-76.7488	2.68395	2.18286
27.305	-76.7488	2.6054	2.17834
27.31	-76.7488	3.2541	2.17446
27.315	-85.2494	2.655	2.16573
27.32	-85.2494	2.05859	2.16048
27.325	-85.2494	2.08514	2.15801
27.33	-85.2494	2.05864	2.15129
27.335	-83.1706	2.11914	2.14659
27.34	-83.1706	1.96253	2.15079
27.345	-83.1706	1.96228	2.15561
27.35	-83.1706	1.90033	2.15794
27.355	-79.5111	2.25593	2.16227
27.36	-79.5111	1.97464	2.16958
27.365	-79.5111	2.01807	2.17885
27.37	-79.5111	1.63694	2.17969
27.375	-76.4534	1.85482	2.18606
27.38	-76.4534	2.17487	2.18381
27.385	-76.4534	2.46682	2.18812
27.39	-76.4534	2.08371	2.18672
27.395	-78.6707	2.4735	2.19263
27.4	-78.6707	2.44783	2.18843
27.405	-78.6707	1.73869	2.18688
27.41	-78.6707	2.31531	2.1903
27.415	-77.5659	1.97667	2.1912
27.42	-77.5659	2.19748	2.19385
27.425	-77.5659	2.27156	2.19075
27.43	-77.5659	2.43824	2.19763
27.435	-84.8344	2.66165	2.19651
27.44	-84.8344	2.70457	2.19751
27.445	-84.8344	2.14689	2.19642
27.45	-84.8344	2.0309	2.1992
27.455	-84.4962	2.5991	2.19447
27.46	-84.4962	2.6684	2.19006
27.465	-84.4962	2.13177	2.19017
27.47	-84.4962	2.14163	2.18835
27.475	-85.6708	2.23563	2.18775
27.48	-85.6708	2.57786	2.18636
27.485	-85.6708	2.1759	2.19315
27.49	-85.6708	2.15287	2.19657
27.495	-89.4497	2.24394	2.19707
27.5	-89.4497	2.22894	2.19253
27.505	-89.4497	1.63659	2.19613
27.51	-89.4497	2.31128	2.19937
27.515	-89.7174	2.33282	2.19454
27.52	-89.7174	1.63048	2.19157
27.525	-89.7174	1.48767	2.18731
27.53	-89.7174	2.31539	2.1866
27.535	-86.5442	1.80328	2.18629
27.54	-86.5442	1.88978	2.18555
27.545	-86.5442	2.01031	2.18144
27.55	-86.5442	1.57757	2.17567
27.555	-77.5404	1.69844	2.17177
27.56	-77.5404	1.81194	2.16716
27.565	-77.5404	1.50958	2.15631
27.57	-77.5404	1.55784	2.15296
27.575	-72.6376	2.14571	2.1538
27.58	-72.6376	1.94882	2.15289
27.585	-72.6376	1.50392	2.15281
27.59	-72.6376	2.17483	2.15291
27.595	-71.183	2.64578	2.15464
27.6	-71.183	2.40447	2.15899
27.605	-71.183	2.33975	2.1649
27.61	-71.183	2.81968	2.16824
27.615	-76.6507	2.73328	2.17173
27.62	-76.6507	2.2088	2.17256
27.625	-76.6507	2.78801	2.17638
27.63	-76.6507	2.13349	2.17579
27.635	-79.6348	2.51829	2.18243
27.64	-79.6348	2.04424	2.17895
27.645	-79.6348	2.83882	2.17888
27.65	-79.6348	2.11577	2.17302
27.655	-80.5184	2.35053	2.17155
27.66	-80.5184	2.57886	2.17637
27.665	-80.5184	2.32584	2.17608
27.67	-80.5184	2.40378	2.1788
27.675	-82.2741	2.3685	2.17721
27.68	-82.2741	2.76572	2.17624
27.685	-82.2741	2.10529	2.17395
27.69	-82.2741	2.34999	2.16991
27.695	-81.8488	2.08563	2.16021
27.7	-81.8488	2.45392	2.16134
27.705	-81.8488	1.84999	2.16122
27.71	-81.8488	2.15812	2.15579
27.715	-80.6014	2.19686	2.15003
27.72	-80.6014	2.09485	2.15103
[truncated: 308,350+ more rows]

## Sheet: Trace 5 Cyan 26_0622_103028
Data Date and Time Stamp: 26_0622_103028
Local Experiment Name: Exp 32-62
Mean Force: 1.16892 pN
xShift in graph: -131.363374 s			Xshift inset -407.999184 s
y Shift in graph:13155.852036 nm			Yshift inset -1126.000000 nm
Time (s)	Stage Position (nm)	Raw Force (pN)	Sm Force (pN)
11.98	0	1.28069	1.21874
11.985	-1.36062	1.32779	1.21913
11.99	-1.36062	0.957036	1.2169
11.995	-1.36062	1.59897	1.215
12	-1.36062	1.65868	1.21332
12.005	-1.83926	0.974206	1.20251
12.01	-1.83926	1.13867	1.19899
12.015	-1.83926	1.86115	1.19787
12.02	-1.83926	1.27209	1.19727
12.025	-3.7467	1.36027	1.19545
12.03	-3.7467	1.15805	1.19098
12.035	-3.7467	1.2037	1.19534
12.04	-3.7467	1.60563	1.1892
12.045	-4.45688	1.3445	1.1866
12.05	-4.45688	1.07232	1.18322
12.055	-4.45688	1.13029	1.17948
12.06	-4.45688	1.8038	1.1758
12.065	-4.73898	1.07611	1.17531
12.07	-4.73898	1.63111	1.17039
12.075	-4.73898	1.06181	1.16666
12.08	-4.73898	1.25388	1.17196
12.085	-3.47825	0.934112	1.16674
12.09	-3.47825	1.24124	1.16964
12.095	-3.47825	0.667358	1.17061
12.1	-3.47825	0.928666	1.17133
12.105	0.799753	0.849367	1.17935
12.11	0.799753	0.846356	1.18154
12.115	0.799753	0.909956	1.18214
12.12	0.799753	1.04105	1.18171
12.125	2.53131	0.873645	1.17601
12.13	2.53131	1.35191	1.17983
12.135	2.53131	0.822701	1.17488
12.14	2.53131	1.28102	1.17803
12.145	1.73599	1.5299	1.17569
12.15	1.73599	1.25913	1.17142
12.155	1.73599	1.10496	1.16234
12.16	1.73599	1.24908	1.16232
12.165	1.04868	1.27223	1.16034
12.17	1.04868	1.26537	1.15842
12.175	1.04868	1.32951	1.15467
12.18	1.04868	0.945568	1.15573
12.185	0.244898	1.14477	1.1573
12.19	0.244898	1.05832	1.1568
12.195	0.244898	1.02977	1.15476
12.2	0.244898	1.25565	1.15215
12.205	0.475958	1.47952	1.14758
12.21	0.475958	1.58636	1.15101
12.215	0.475958	1.21461	1.14425
12.22	0.475958	1.24877	1.1402
12.225	-1.28092	1.33084	1.14476
12.23	-1.28092	1.36446	1.14427
12.235	-1.28092	1.40326	1.14588
12.24	-1.28092	1.10547	1.14223
12.245	-4.78697	1.0573	1.14356
12.25	-4.78697	1.04521	1.14717
12.255	-4.78697	0.494186	1.13762
12.26	-4.78697	1.12359	1.14505
12.265	-4.95263	1.14295	1.14775
12.27	-4.95263	0.969055	1.14128
12.275	-4.95263	0.874529	1.13878
12.28	-4.95263	0.693309	1.14069
12.285	-3.03427	1.3862	1.14127
12.29	-3.03427	0.709073	1.14165
12.295	-3.03427	1.00267	1.14098
12.3	-3.03427	0.930965	1.13688
12.305	-1.53494	0.871565	1.13903
12.31	-1.53494	0.733267	1.13244
12.315	-1.53494	1.20899	1.12548
12.32	-1.53494	1.03332	1.12342
12.325	1.77845	0.904226	1.11701
12.33	1.77845	1.35836	1.11423
12.335	1.77845	0.824144	1.10861
12.34	1.77845	1.16733	1.10729
12.345	1.01992	1.13892	1.10384
12.35	1.01992	0.982148	1.10599
12.355	1.01992	1.65618	1.10818
12.36	1.01992	1.07144	1.11222
12.365	2.01237	0.988447	1.11144
12.37	2.01237	0.624635	1.11745
12.375	2.01237	0.665509	1.11842
12.38	2.01237	1.31949	1.12095
12.385	0.358918	0.754504	1.12054
12.39	0.358918	1.3798	1.12307
12.395	0.358918	1.39435	1.12025
12.4	0.358918	0.645141	1.1136
12.405	4.00911	0.887037	1.11295
12.41	4.00911	1.12769	1.11663
12.415	4.00911	0.872809	1.11901
12.42	4.00911	1.15032	1.11607
12.425	2.9347	1.22719	1.11365
12.43	2.9347	1.31072	1.11577
12.435	2.9347	1.31591	1.12291
12.44	2.9347	1.30989	1.12365
12.445	5.92032	1.06578	1.12069
12.45	5.92032	1.59825	1.11921
12.455	5.92032	0.677202	1.11883
12.46	5.92032	1.32002	1.11522
12.465	4.30245	0.976224	1.11429
12.47	4.30245	1.18956	1.11584
12.475	4.30245	1.41817	1.11571
12.48	4.30245	1.27757	1.11427
12.485	3.88528	1.44373	1.1103
12.49	3.88528	0.959302	1.10234
12.495	3.88528	1.09144	1.10344
12.5	3.88528	1.96292	1.10596
12.505	2.06437	0.69479	1.10745
12.51	2.06437	1.72405	1.11622
12.515	2.06437	1.41215	1.11869
12.52	2.06437	1.20691	1.12087
12.525	-1.01043	1.02018	1.12114
12.53	-1.01043	1.55344	1.12492
12.535	-1.01043	1.21639	1.13455
12.54	-1.01043	1.24198	1.13356
12.545	-4.00511	1.53831	1.14457
12.55	-4.00511	0.929446	1.14677
12.555	-4.00511	1.2895	1.15015
12.56	-4.00511	0.465328	1.15416
12.565	-2.87271	1.10115	1.16187
12.57	-2.87271	0.867785	1.16051
12.575	-2.87271	0.983464	1.1632
12.58	-2.87271	0.78092	1.16412
12.585	-0.722284	0.686468	1.16658
12.59	-0.722284	0.80099	1.1706
12.595	-0.722284	0.892209	1.17418
12.6	-0.722284	0.884333	1.172
12.605	1.89818	1.15077	1.17372
12.61	1.89818	1.25677	1.16825
12.615	1.89818	0.767676	1.1639
12.62	1.89818	1.51713	1.16527
12.625	1.6092	1.13912	1.17323
12.63	1.6092	1.12861	1.17576
12.635	1.6092	1.31073	1.17123
12.64	1.6092	1.07835	1.17542
12.645	1.77301	0.996195	1.17079
12.65	1.77301	0.858722	1.16728
12.655	1.77301	1.19259	1.16994
12.66	1.77301	1.47711	1.17335
12.665	-2.20819	1.48964	1.1686
12.67	-2.20819	0.974954	1.1708
12.675	-2.20819	1.02154	1.17078
12.68	-2.20819	1.54348	1.17034
12.685	-3.08697	1.6663	1.16529
12.69	-3.08697	1.21992	1.16242
12.695	-3.08697	0.759208	1.15453
12.7	-3.08697	0.880057	1.15921
12.705	1.92588	1.21713	1.15159
12.71	1.92588	1.11492	1.15801
12.715	1.92588	1.49267	1.15827
12.72	1.92588	1.37141	1.16144
12.725	0.875416	1.23503	1.15665
12.73	0.875416	1.18526	1.15628
12.735	0.875416	0.96436	1.15645
12.74	0.875416	0.599327	1.15024
12.745	2.53707	1.21624	1.15229
12.75	2.53707	1.31128	1.15253
12.755	2.53707	1.1964	1.13738
12.76	2.53707	1.38001	1.14058
12.765	0.762019	1.37227	1.13386
12.77	0.762019	1.36376	1.1352
12.775	0.762019	0.996376	1.13534
12.78	0.762019	1.2557	1.12731
12.785	-1.05636	1.66638	1.12197
12.79	-1.05636	1.28629	1.11907
12.795	-1.05636	1.82115	1.11551
12.8	-1.05636	1.22426	1.11147
12.805	-4.73681	1.27259	1.11108
12.81	-4.73681	1.27661	1.10869
12.815	-4.73681	1.51201	1.11023
12.82	-4.73681	1.07172	1.11322
12.825	-5.85893	1.30486	1.11454
12.83	-5.85893	0.997338	1.11125
12.835	-5.85893	1.60638	1.11235
12.84	-5.85893	1.23034	1.10946
12.845	-7.20126	1.52952	1.11059
12.85	-7.20126	0.917999	1.11134
12.855	-7.20126	1.15645	1.11685
12.86	-7.20126	1.10332	1.11753
12.865	-7.14064	0.632547	1.11598
12.87	-7.14064	1.12651	1.12092
12.875	-7.14064	1.42902	1.11583
12.88	-7.14064	0.921057	1.11563
12.885	-5.87952	0.861646	1.11879
12.89	-5.87952	1.17735	1.11423
12.895	-5.87952	0.912434	1.11088
12.9	-5.87952	1.03952	1.11271
12.905	-2.93646	0.913942	1.11704
12.91	-2.93646	1.23202	1.11692
12.915	-2.93646	0.647806	1.11274
12.92	-2.93646	1.09472	1.1149
12.925	0.920779	1.1485	1.11518
12.93	0.920779	1.18231	1.11408
12.935	0.920779	0.800827	1.10826
12.94	0.920779	1.02594	1.10161
12.945	2.46184	0.513267	1.10119
12.95	2.46184	1.53846	1.10817
12.955	2.46184	0.828548	1.1097
12.96	2.46184	1.32566	1.1112
12.965	1.3038	1.34578	1.10944
12.97	1.3038	1.2968	1.1134
12.975	1.3038	0.705681	1.10839
12.98	1.3038	1.38113	1.10062
12.985	1.61096	1.29492	1.09806
12.99	1.61096	0.816255	1.09983
12.995	1.61096	1.16666	1.10756
13	1.61096	1.11561	1.10149
13.005	1.18702	0.432739	1.10025
13.01	1.18702	1.01737	1.10132
13.015	1.18702	1.04559	1.10161
13.02	1.18702	1.54746	1.09511
13.025	-0.303116	1.22135	1.09143
13.03	-0.303116	0.208688	1.08932
13.035	-0.303116	1.01416	1.08532
13.04	-0.303116	0.923238	1.07954
13.045	0.620915	0.882447	1.07117
13.05	0.620915	1.13037	1.06618
13.055	0.620915	0.890256	1.06464
13.06	0.620915	1.04789	1.06451
13.065	1.7563	0.6214	1.06641
13.07	1.7563	1.40317	1.06406
13.075	1.7563	1.00084	1.06323
13.08	1.7563	0.650849	1.05923
13.085	2.42186	0.892172	1.06149
13.09	2.42186	0.394927	1.05479
13.095	2.42186	0.915404	1.05858
13.1	2.42186	0.967124	1.05408
13.105	3.71993	1.44088	1.0591
13.11	3.71993	1.21952	1.06063
13.115	3.71993	1.10023	1.06285
13.12	3.71993	1.26641	1.06653
13.125	0.542961	1.00373	1.06874
13.13	0.542961	1.1191	1.06199
13.135	0.542961	1.44726	1.0606
13.14	0.542961	0.850633	1.06482
13.145	3.32568	0.739931	1.06433
13.15	3.32568	1.1807	1.06342
13.155	3.32568	1.29624	1.06657
13.16	3.32568	1.17993	1.06563
13.165	1.88234	1.05493	1.06493
13.17	1.88234	1.70797	1.07575
13.175	1.88234	1.00363	1.07968
13.18	1.88234	0.910563	1.07903
13.185	2.84802	0.955457	1.08114
13.19	2.84802	0.994416	1.08878
13.195	2.84802	1.17767	1.09201
13.2	2.84802	1.4637	1.09807
13.205	-1.62137	1.03472	1.09139
13.21	-1.62137	1.36922	1.09154
13.215	-1.62137	0.936644	1.09052
13.22	-1.62137	1.89311	1.08697
13.225	-2.3603	0.864898	1.08547
13.23	-2.3603	0.450753	1.08701
13.235	-2.3603	0.926684	1.08938
13.24	-2.3603	1.14274	1.08357
13.245	1.32662	1.38051	1.08488
13.25	1.32662	0.602757	1.0842
13.255	1.32662	1.18634	1.08111
13.26	1.32662	1.30474	1.08915
13.265	2.98719	1.40879	1.09011
13.27	2.98719	0.716311	1.09509
13.275	2.98719	0.991937	1.09311
13.28	2.98719	0.782802	1.09321
13.285	5.13811	0.852055	1.10152
13.29	5.13811	1.08293	1.10392
13.295	5.13811	0.440466	1.10609
13.3	5.13811	1.31763	1.10839
13.305	5.12596	1.06862	1.11218
13.31	5.12596	1.25872	1.11151
13.315	5.12596	1.46843	1.11594
13.32	5.12596	1.2747	1.11908
13.325	5.59786	0.988559	1.11783
13.33	5.59786	0.900298	1.11522
13.335	5.59786	1.22583	1.12512
13.34	5.59786	0.929961	1.13271
13.345	6.40824	1.61245	1.14421
13.35	6.40824	1.07515	1.14715
13.355	6.40824	1.42514	1.14844
13.36	6.40824	1.31118	1.14544
13.365	7.39677	1.32775	1.14504
13.37	7.39677	1.00433	1.14398
13.375	7.39677	1.34946	1.14238
13.38	7.39677	0.74752	1.15097
13.385	10.9918	0.780134	1.14736
13.39	10.9918	1.28786	1.14258
13.395	10.9918	1.12799	1.1475
13.4	10.9918	0.820984	1.1508
13.405	12.9278	1.35727	1.15167
13.41	12.9278	0.819042	1.14735
13.415	12.9278	1.16132	1.14587
13.42	12.9278	1.74057	1.14409
13.425	9.24949	1.49203	1.13886
13.43	9.24949	1.08299	1.14058
13.435	9.24949	1.39497	1.14336
13.44	9.24949	1.57262	1.1452
13.445	8.37461	1.35236	1.15137
13.45	8.37461	1.12549	1.14714
13.455	8.37461	0.86297	1.13831
13.46	8.37461	0.844348	1.13711
13.465	7.22592	1.22272	1.13846
13.47	7.22592	0.98678	1.13857
13.475	7.22592	1.14488	1.13066
13.48	7.22592	0.861392	1.13264
13.485	6.12022	1.62044	1.14407
13.49	6.12022	0.708756	1.14857
13.495	6.12022	0.948443	1.15032
13.5	6.12022	1.09817	1.14674
13.505	5.23529	0.803355	1.15479
13.51	5.23529	1.245	1.1574
13.515	5.23529	1.1136	1.15684
13.52	5.23529	1.54897	1.15573
13.525	7.95541	1.34686	1.1622
13.53	7.95541	1.23198	1.16308
13.535	7.95541	1.04756	1.16765
13.54	7.95541	1.25741	1.16837
13.545	9.20778	1.14155	1.16802
13.55	9.20778	1.11551	1.17331
13.555	9.20778	1.51238	1.17196
13.56	9.20778	0.822729	1.16986
13.565	13.356	1.49524	1.16777
13.57	13.356	0.939072	1.16676
13.575	13.356	1.27686	1.16561
13.58	13.356	0.737294	1.16638
13.585	13.8176	1.65025	1.17172
13.59	13.8176	1.65933	1.16973
13.595	13.8176	1.55592	1.17536
13.6	13.8176	1.21273	1.17176
13.605	14.0368	1.09753	1.17225
13.61	14.0368	1.13765	1.17238
13.615	14.0368	1.17921	1.17091
13.62	14.0368	0.993495	1.16958
13.625	13.0772	1.10429	1.17088
13.63	13.0772	1.87102	1.17012
13.635	13.0772	0.755324	1.17524
13.64	13.0772	0.964182	1.1804
13.645	12.9381	1.34739	1.17814
13.65	12.9381	1.07349	1.17673
13.655	12.9381	1.26831	1.17832
13.66	12.9381	0.860108	1.17537
13.665	12.5735	1.02996	1.17891
13.67	12.5735	0.875692	1.1786
13.675	12.5735	1.17948	1.16741
13.68	12.5735	1.17726	1.15956
13.685	15.0071	1.1915	1.16088
13.69	15.0071	1.14099	1.15665
13.695	15.0071	1.61795	1.14991
13.7	15.0071	0.750515	1.14183
13.705	17.8432	0.571647	1.14177
13.71	17.8432	0.913441	1.14567
13.715	17.8432	1.5054	1.15103
13.72	17.8432	0.94852	1.14835
13.725	17.4469	1.09349	1.15443
13.73	17.4469	1.06557	1.14951
13.735	17.4469	1.60487	1.1501
13.74	17.4469	1.38097	1.14901
13.745	17.79	1.31923	1.15133
13.75	17.79	1.01949	1.16447
13.755	17.79	1.41586	1.16601
13.76	17.79	1.44965	1.16907
13.765	16.5082	1.24798	1.1692
13.77	16.5082	1.29674	1.16706
13.775	16.5082	1.36968	1.16022
13.78	16.5082	1.08093	1.16615
13.785	16.7148	1.24423	1.16377
13.79	16.7148	0.925383	1.16254
13.795	16.7148	1.04756	1.16047
13.8	16.7148	0.974471	1.15951
13.805	17.3975	1.18152	1.15766
13.81	17.3975	0.856754	1.15604
13.815	17.3975	1.04674	1.15922
13.82	17.3975	1.36659	1.15552
13.825	17.6066	1.15923	1.15651
13.83	17.6066	1.06555	1.15655
13.835	17.6066	1.43988	1.15889
13.84	17.6066	1.02509	1.15717
13.845	18.0882	1.49801	1.15213
13.85	18.0882	1.24942	1.147
13.855	18.0882	1.12463	1.15366
13.86	18.0882	1.43811	1.15183
13.865	15.7475	1.16235	1.14887
13.87	15.7475	1.19385	1.14804
13.875	15.7475	1.1353	1.1545
13.88	15.7475	1.27308	1.15202
13.885	15.9647	1.26482	1.14074
13.89	15.9647	1.30135	1.14367
13.895	15.9647	1.05897	1.14561
13.9	15.9647	0.985486	1.14202
13.905	15.5443	0.981567	1.14354
13.91	15.5443	1.05994	1.14317
13.915	15.5443	1.17671	1.14613
13.92	15.5443	1.13	1.15272
13.925	19.4426	0.609606	1.15988
13.93	19.4426	0.699731	1.16093
13.935	19.4426	1.21639	1.16233
13.94	19.4426	0.967263	1.15975
13.945	21.366	0.89254	1.16421
13.95	21.366	0.535735	1.16409
13.955	21.366	1.11955	1.16971
13.96	21.366	1.25665	1.17299
13.965	23.5777	1.38626	1.1744
13.97	23.5777	0.95174	1.16824
13.975	23.5777	1.601	1.17183
13.98	23.5777	0.647713	1.17421
13.985	22.5876	0.921075	1.17568
13.99	22.5876	1.51005	1.16462
13.995	22.5876	0.943823	1.15602
14	22.5876	2.27481	1.15066
14.005	20.6819	1.2543	1.15489
14.01	20.6819	1.11254	1.15088
14.015	20.6819	1.25731	1.14594
14.02	20.6819	0.898341	1.14212
14.025	22.1606	0.85774	1.13947
14.03	22.1606	1.94563	1.13667
14.035	22.1606	0.991823	1.13148
14.04	22.1606	0.923352	1.12677
14.045	21.6177	1.04799	1.12818
14.05	21.6177	1.04436	1.1317
14.055	21.6177	0.929156	1.13063
14.06	21.6177	1.34853	1.13414
14.065	19.7007	1.1446	1.13842
14.07	19.7007	1.12095	1.14273
14.075	19.7007	1.03895	1.14184
14.08	19.7007	1.28144	1.13953
14.085	17.7408	0.973056	1.13822
14.09	17.7408	1.47712	1.13471
14.095	17.7408	1.15038	1.1401
14.1	17.7408	1.03726	1.13247
14.105	18.6084	1.88576	1.12796
14.11	18.6084	0.912923	1.12563
14.115	18.6084	0.83834	1.12126
14.12	18.6084	1.09544	1.12407
14.125	22.2276	1.6454	1.12156
14.13	22.2276	0.853687	1.12108
14.135	22.2276	0.732379	1.12116
14.14	22.2276	1.05137	1.11932
14.145	23.7927	1.15977	1.11803
14.15	23.7927	0.985019	1.1162
14.155	23.7927	1.22648	1.11437
14.16	23.7927	1.2316	1.10973
14.165	23.2858	1.15909	1.11053
14.17	23.2858	1.69497	1.10908
14.175	23.2858	1.59908	1.11205
14.18	23.2858	1.28537	1.11652
14.185	22.9185	1.31931	1.12212
14.19	22.9185	0.930389	1.11883
14.195	22.9185	1.59159	1.12498
14.2	22.9185	1.60529	1.12703
14.205	18.4702	1.31892	1.13341
14.21	18.4702	0.902699	1.13586
14.215	18.4702	1.0556	1.13556
14.22	18.4702	0.883598	1.13311
14.225	16.6154	1.31132	1.13556
14.23	16.6154	1.33392	1.13042
14.235	16.6154	1.21392	1.13782
14.24	16.6154	0.487775	1.13687
14.245	20.7647	0.511983	1.13373
14.25	20.7647	0.778429	1.13231
14.255	20.7647	1.44591	1.12207
14.26	20.7647	1.01151	1.11745
14.265	23.349	0.950417	1.11556
14.27	23.349	0.861981	1.11403
14.275	23.349	1.02939	1.11733
14.28	23.349	1.08716	1.11923
14.285	23.7469	0.55623	1.11224
14.29	23.7469	0.768994	1.10882
14.295	23.7469	1.06779	1.11026
14.3	23.7469	1.40226	1.11374
14.305	22.4413	0.866613	1.11262
14.31	22.4413	1.53641	1.11365
14.315	22.4413	1.28857	1.11169
14.32	22.4413	1.48205	1.11726
14.325	19.1113	1.27713	1.11795
14.33	19.1113	0.926078	1.11355
14.335	19.1113	0.932959	1.11597
14.34	19.1113	1.08537	1.11463
14.345	17.8059	1.56916	1.11833
14.35	17.8059	0.727662	1.12029
14.355	17.8059	0.793659	1.11561
14.36	17.8059	0.889782	1.10471
14.365	21.9137	0.996095	1.1067
14.37	21.9137	1.44705	1.11142
14.375	21.9137	0.939783	1.1133
14.38	21.9137	1.08715	1.10559
14.385	22.6297	1.281	1.10749
14.39	22.6297	1.07923	1.11329
14.395	22.6297	1.17029	1.11853
14.4	22.6297	0.874676	1.12027
14.405	23.0528	0.800718	1.12749
14.41	23.0528	0.513271	1.12365
14.415	23.0528	1.14031	1.12189
14.42	23.0528	1.03008	1.12588
14.425	19.8476	1.42963	1.12349
14.43	19.8476	1.06183	1.12114
14.435	19.8476	1.26511	1.12399
14.44	19.8476	0.884352	1.12074
14.445	16.371	1.588	1.12431
14.45	16.371	1.09959	1.12044
14.455	16.371	1.1807	1.12026
14.46	16.371	1.3665	1.11946
14.465	16.8656	1.22631	1.12355
14.47	16.8656	1.13891	1.13019
14.475	16.8656	1.19943	1.13044
14.48	16.8656	1.08112	1.12906
14.485	20.3822	1.39514	1.13
14.49	20.3822	0.825262	1.12761
14.495	20.3822	1.19285	1.13794
14.5	20.3822	0.800698	1.14599
14.505	21.7102	1.24028	1.14945
14.51	21.7102	0.787737	1.14171
14.515	21.7102	0.922039	1.14146
14.52	21.7102	1.10247	1.14591
14.525	18.3182	1.23221	1.14956
14.53	18.3182	1.04919	1.14973
14.535	18.3182	1.23936	1.14927
14.54	18.3182	0.646626	1.15256
14.545	19.1857	1.06881	1.15263
14.55	19.1857	1.3997	1.15139
14.555	19.1857	0.931346	1.14612
14.56	19.1857	1.03294	1.14401
14.565	23.1404	1.15114	1.13757
14.57	23.1404	1.70712	1.13307
14.575	23.1404	1.1903	1.1276
14.58	23.1404	0.594602	1.12485
14.585	24.1184	1.526	1.12945
14.59	24.1184	0.83713	1.13593
14.595	24.1184	1.85143	1.13477
14.6	24.1184	1.34823	1.13039
14.605	25.8261	0.564053	1.13853
14.61	25.8261	0.785075	1.14626
14.615	25.8261	1.11421	1.15028
14.62	25.8261	1.31519	1.15335
14.625	23.9245	1.28511	1.15108
14.63	23.9245	0.866783	1.15244
14.635	23.9245	1.04499	1.15321
14.64	23.9245	1.319	1.15388
14.645	21.5333	1.57975	1.15231
14.65	21.5333	1.33622	1.15234
14.655	21.5333	1.71412	1.15546
14.66	21.5333	0.83871	1.1599
14.665	21.2068	1.05314	1.16926
14.67	21.2068	1.56275	1.17316
14.675	21.2068	1.45337	1.17366
14.68	21.2068	1.36203	1.17364
14.685	21.7742	1.5727	1.17242
14.69	21.7742	0.990911	1.16889
14.695	21.7742	1.291	1.1725
14.7	21.7742	1.20092	1.17031
14.705	20.4661	1.58767	1.1679
14.71	20.4661	1.23742	1.16886
14.715	20.4661	1.31556	1.17043
14.72	20.4661	1.72653	1.17535
14.725	19.1378	0.909317	1.17715
14.73	19.1378	1.17118	1.17733
14.735	19.1378	1.42905	1.18068
14.74	19.1378	0.972828	1.17682
14.745	16.9992	1.53082	1.18437
14.75	16.9992	1.3251	1.17875
14.755	16.9992	1.12769	1.18002
14.76	16.9992	0.664489	1.17935
14.765	16.9408	0.986237	1.18797
14.77	16.9408	1.40048	1.19227
14.775	16.9408	1.23014	1.1896
14.78	16.9408	1.04701	1.18888
14.785	18.0465	1.04055	1.19076
14.79	18.0465	0.888222	1.18889
14.795	18.0465	0.775697	1.19339
14.8	18.0465	0.942546	1.19358
14.805	19.8798	0.87017	1.19202
14.81	19.8798	0.653854	1.19414
14.815	19.8798	0.886145	1.19718
14.82	19.8798	0.833927	1.19557
14.825	20.988	0.929548	1.18066
14.83	20.988	0.998811	1.1807
14.835	20.988	1.39113	1.18502
14.84	20.988	1.58775	1.18539
14.845	22.3684	0.967724	1.18621
14.85	22.3684	1.12662	1.17894
14.855	22.3684	1.55042	1.17596
14.86	22.3684	1.57435	1.18
14.865	20.924	1.29592	1.18027
14.87	20.924	1.30591	1.17738
14.875	20.924	1.21794	1.1748
14.88	20.924	1.07675	1.17149
14.885	19.911	1.16525	1.17148
14.89	19.911	1.34882	1.17064
14.895	19.911	0.920299	1.17324
14.9	19.911	1.17317	1.16985
14.905	21.8325	1.18973	1.16878
14.91	21.8325	1.24945	1.16436
14.915	21.8325	1.45827	1.16432
14.92	21.8325	1.53406	1.16986
14.925	21.2888	1.08064	1.17026
14.93	21.2888	1.42788	1.16677
14.935	21.2888	0.938648	1.16581
14.94	21.2888	0.908951	1.16356
14.945	23.693	1.24887	1.16378
14.95	23.693	1.36674	1.15937
14.955	23.693	0.855809	1.15694
14.96	23.693	1.27783	1.14505
14.965	24.0086	1.52481	1.14127
14.97	24.0086	1.72305	1.14497
14.975	24.0086	1.32126	1.13957
14.98	24.0086	1.21782	1.14163
14.985	20.8947	1.4188	1.13985
14.99	20.8947	1.00563	1.1384
14.995	20.8947	1.58743	1.13656
15	20.8947	0.625182	1.13408
15.005	22.0112	0.928961	1.12923
15.01	22.0112	1.17291	1.12835
15.015	22.0112	1.65823	1.12913
15.02	22.0112	1.35679	1.13356
15.025	19.4429	0.833106	1.1304
15.03	19.4429	1.15864	1.13007
15.035	19.4429	1.23913	1.13227
15.04	19.4429	1.05099	1.13512
15.045	19.4108	1.1013	1.14501
15.05	19.4108	1.0875	1.14666
15.055	19.4108	1.24244	1.14782
15.06	19.4108	1.14536	1.15233
15.065	18.8716	1.33944	1.15847
15.07	18.8716	0.989388	1.16122
15.075	18.8716	0.200827	1.16328
15.08	18.8716	1.19483	1.16959
15.085	20.1714	1.03013	1.1764
15.09	20.1714	1.56377	1.17384
15.095	20.1714	0.920164	1.16458
15.1	20.1714	1.11687	1.16793
15.105	23.4076	1.04711	1.16855
15.11	23.4076	0.972691	1.16445
15.115	23.4076	0.812044	1.16045
15.12	23.4076	0.821955	1.15757
15.125	21.6379	1.05501	1.15344
15.13	21.6379	0.950988	1.15081
15.135	21.6379	0.865077	1.14863
15.14	21.6379	0.960733	1.14961
15.145	22.9395	1.58159	1.14753
15.15	22.9395	1.23736	1.14817
15.155	22.9395	1.22817	1.1516
15.16	22.9395	1.26692	1.14992
15.165	21.4071	0.835647	1.15488
15.17	21.4071	1.61202	1.15292
15.175	21.4071	1.60295	1.14506
15.18	21.4071	1.10169	1.14315
15.185	21.0776	1.26503	1.1379
15.19	21.0776	1.34494	1.14024
15.195	21.0776	1.01325	1.14814
15.2	21.0776	0.845706	1.14656
15.205	21.9038	0.955404	1.14608
15.21	21.9038	0.387257	1.14462
15.215	21.9038	0.855518	1.14584
15.22	21.9038	1.68847	1.14669
15.225	21.8966	1.18157	1.14101
15.23	21.8966	1.1178	1.13845
15.235	21.8966	0.990907	1.14039
15.24	21.8966	1.28219	1.14495
15.245	25.1205	0.787694	1.15056
15.25	25.1205	1.27971	1.1459
15.255	25.1205	0.835746	1.1559
15.26	25.1205	1.03908	1.15945
15.265	25.7425	0.742421	1.15829
15.27	25.7425	1.43443	1.15339
15.275	25.7425	1.08111	1.14889
15.28	25.7425	1.19644	1.1508
15.285	22.1893	1.26921	1.14731
15.29	22.1893	1.32899	1.15054
15.295	22.1893	1.88705	1.15384
15.3	22.1893	0.941709	1.15595
15.305	22.5995	1.06025	1.15938
15.31	22.5995	1.32544	1.16037
15.315	22.5995	1.27392	1.1585
15.32	22.5995	1.16371	1.15267
15.325	22.2461	1.04191	1.1494
15.33	22.2461	1.56692	1.15727
15.335	22.2461	1.68742	1.15963
15.34	22.2461	1.13212	1.15637
15.345	22.1867	0.652049	1.14906
15.35	22.1867	1.30605	1.15523
15.355	22.1867	1.18954	1.1544
15.36	22.1867	1.13639	1.15873
15.365	21.38	1.17046	1.15963
15.37	21.38	1.00472	1.16247
15.375	21.38	0.889182	1.16582
15.38	21.38	0.952456	1.16694
15.385	22.8407	0.856576	1.16802
15.39	22.8407	1.26396	1.17409
15.395	22.8407	1.13857	1.17418
15.4	22.8407	0.98496	1.17045
15.405	25.4318	1.5196	1.16933
15.41	25.4318	1.02053	1.17118
15.415	25.4318	1.7501	1.17122
15.42	25.4318	1.25997	1.17581
15.425	26.7322	0.741037	1.17226
15.43	26.7322	0.88702	1.16851
15.435	26.7322	0.897454	1.17207
15.44	26.7322	1.17494	1.16732
15.445	28.959	1.70734	1.1623
15.45	28.959	1.08882	1.16495
15.455	28.959	1.31886	1.1647
15.46	28.959	0.70851	1.16812
15.465	27.7782	1.40062	1.17622
15.47	27.7782	1.61049	1.17712
15.475	27.7782	1.14922	1.17079
15.48	27.7782	1.06266	1.16744
15.485	26.3178	1.41445	1.16508
15.49	26.3178	1.87946	1.16371
15.495	26.3178	1.57154	1.16181
15.5	26.3178	1.11669	1.166
15.505	21.2258	1.63545	1.16421
15.51	21.2258	1.2879	1.16982
15.515	21.2258	1.05569	1.17314
15.52	21.2258	1.16291	1.17678
15.525	21.5026	0.90238	1.17429
15.53	21.5026	1.02668	1.18007
15.535	21.5026	0.805938	1.1865
15.54	21.5026	1.56512	1.18428
15.545	20.954	1.38398	1.1827
15.55	20.954	1.3147	1.17968
15.555	20.954	1.43369	1.18013
15.56	20.954	1.3422	1.18162
15.565	21.7986	0.957225	1.17735
15.57	21.7986	0.750314	1.17209
15.575	21.7986	0.659216	1.17887
15.58	21.7986	0.995793	1.17606
15.585	23.535	1.43324	1.17329
15.59	23.535	0.700737	1.16579
15.595	23.535	0.825456	1.16521
15.6	23.535	1.54343	1.17029
15.605	24.1918	1.03253	1.16585
15.61	24.1918	1.48466	1.16517
15.615	24.1918	1.06376	1.16641
15.62	24.1918	1.09863	1.16032
15.625	22.9939	1.16071	1.16237
15.63	22.9939	1.16801	1.16222
15.635	22.9939	1.05971	1.16821
15.64	22.9939	1.4781	1.17181
15.645	20.9937	0.969695	1.16895
15.65	20.9937	1.20488	1.17125
15.655	20.9937	1.12427	1.17301
15.66	20.9937	1.41548	1.173
15.665	21.2432	1.27081	1.17786
15.67	21.2432	1.29899	1.17287
15.675	21.2432	1.2543	1.16706
15.68	21.2432	1.2233	1.17569
15.685	19.6568	1.46138	1.17764
15.69	19.6568	0.785406	1.18315
15.695	19.6568	0.838163	1.18646
15.7	19.6568	1.28079	1.17746
15.705	17.8514	0.820003	1.18505
15.71	17.8514	1.30118	1.18585
15.715	17.8514	1.20514	1.19117
15.72	17.8514	0.946267	1.18683
15.725	20.9501	1.04927	1.18505
15.73	20.9501	0.84403	1.18705
15.735	20.9501	0.879147	1.19136
15.74	20.9501	0.852021	1.18648
15.745	22.6371	1.09045	1.18254
15.75	22.6371	1.21071	1.17997
15.755	22.6371	1.09891	1.1833
15.76	22.6371	1.40297	1.17557
15.765	21.4473	1.37375	1.17539
15.77	21.4473	1.11045	1.17935
15.775	21.4473	1.18341	1.17713
15.78	21.4473	1.66455	1.1755
15.785	17.7541	1.84621	1.17143
15.79	17.7541	1.04442	1.17995
15.795	17.7541	1.16912	1.16948
15.8	17.7541	1.58205	1.16362
15.805	17.7608	0.987563	1.16019
15.81	17.7608	1.21054	1.15217
15.815	17.7608	0.894358	1.14859
15.82	17.7608	0.742543	1.14969
15.825	19.6176	1.84866	1.15542
15.83	19.6176	0.757674	1.15691
15.835	19.6176	1.28781	1.16231
15.84	19.6176	0.929759	1.15755
15.845	21.6525	1.07361	1.16526
15.85	21.6525	1.16466	1.16476
15.855	21.6525	0.858251	1.15661
15.86	21.6525	1.12035	1.15817
15.865	25.2448	1.26229	1.15891
15.87	25.2448	0.554585	1.16345
15.875	25.2448	1.21191	1.16617
15.88	25.2448	0.87446	1.16276
15.885	27.4187	1.55733	1.16305
15.89	27.4187	1.21952	1.16339
15.895	27.4187	0.975424	1.16076
15.9	27.4187	1.37154	1.16456
15.905	28.1191	1.16209	1.1634
15.91	28.1191	1.5187	1.15833
15.915	28.1191	1.51182	1.1522
15.92	28.1191	1.24608	1.14976
15.925	25.3155	0.672838	1.14622
15.93	25.3155	1.61235	1.14618
15.935	25.3155	1.08417	1.14386
15.94	25.3155	1.45391	1.14135
15.945	21.4694	1.50963	1.14237
15.95	21.4694	0.79797	1.14303
15.955	21.4694	1.85603	1.1395
15.96	21.4694	1.39955	1.14319
15.965	18.1184	1.2459	1.13908
15.97	18.1184	0.962115	1.13558
15.975	18.1184	1.43078	1.13223
15.98	18.1184	1.35076	1.13198
15.985	18.2064	1.4981	1.1367
15.99	18.2064	0.92182	1.1376
15.995	18.2064	1.48101	1.13909
16	18.2064	1.31225	1.13723
16.005	19.3142	1.45314	1.13062
16.01	19.3142	0.854025	1.12719
16.015	19.3142	1.27067	1.12152
16.02	19.3142	1.4557	1.11734
16.025	18.4987	0.938449	1.11406
16.03	18.4987	0.7379	1.1123
16.035	18.4987	0.615475	1.10441
16.04	18.4987	1.66622	1.0959
16.045	17.4528	0.507692	1.09543
16.05	17.4528	0.792435	1.09561
16.055	17.4528	0.968004	1.08908
16.06	17.4528	0.623937	1.09077
16.065	17.7755	0.980281	1.09033
16.07	17.7755	1.06788	1.0987
16.075	17.7755	1.32923	1.11075
16.08	17.7755	0.809883	1.10665
16.085	19.4327	1.54086	1.11314
16.09	19.4327	0.953215	1.11577
16.095	19.4327	1.47946	1.11907
16.1	19.4327	0.774469	1.12366
16.105	19.0595	0.720048	1.12496
16.11	19.0595	1.19038	1.12689
16.115	19.0595	1.55914	1.12691
16.12	19.0595	1.52225	1.12844
16.125	16.6679	1.37371	1.13796
16.13	16.6679	0.816558	1.13892
16.135	16.6679	1.19737	1.1446
16.14	16.6679	1.09329	1.1423
16.145	17.6623	1.21273	1.14573
16.15	17.6623	1.35341	1.14572
16.155	17.6623	1.08827	1.1465
16.16	17.6623	0.611533	1.14489
16.165	18.5707	0.797055	1.14034
16.17	18.5707	1.02447	1.13829
16.175	18.5707	0.941435	1.13355
16.18	18.5707	1.24941	1.1366
16.185	18.8709	0.989708	1.13232
16.19	18.8709	1.20736	1.12905
16.195	18.8709	0.889013	1.11936
16.2	18.8709	0.904667	1.11969
16.205	19.8979	0.923741	1.12148
16.21	19.8979	1.19293	1.11728
16.215	19.8979	0.885994	1.11861
16.22	19.8979	0.851542	1.11822
16.225	21.8346	0.607928	1.11798
16.23	21.8346	1.02446	1.11562
16.235	21.8346	1.321	1.10985
16.24	21.8346	0.969554	1.10813
16.245	20.3934	1.00236	1.11449
16.25	20.3934	0.903159	1.11127
16.255	20.3934	0.542875	1.11173
16.26	20.3934	0.752509	1.10784
16.265	23.0508	0.829931	1.10944
16.27	23.0508	0.951313	1.10402
16.275	23.0508	0.779581	1.09643
16.28	23.0508	1.00553	1.09213
16.285	28.9703	0.86818	1.09441
16.29	28.9703	0.986782	1.09928
16.295	28.9703	0.996698	1.0919
16.3	28.9703	1.18698	1.09379
16.305	30.6652	0.922716	1.09927
16.31	30.6652	1.15793	1.09887
16.315	30.6652	1.16632	1.09926
16.32	30.6652	1.74001	1.10444
16.325	25.3896	1.95921	1.1023
16.33	25.3896	1.43417	1.09531
16.335	25.3896	1.41349	1.09865
16.34	25.3896	1.55357	1.09311
16.345	22.2316	1.26275	1.10191
16.35	22.2316	1.53788	1.0999
16.355	22.2316	1.29597	1.10451
16.36	22.2316	1.05309	1.10566
16.365	21.121	1.1224	1.10951
16.37	21.121	1.41638	1.10318
16.375	21.121	1.51605	1.09704
16.38	21.121	1.30888	1.09697
16.385	21.7098	1.44833	1.10555
16.39	21.7098	1.32455	1.11069
16.395	21.7098	1.56633	1.11131
16.4	21.7098	0.974455	1.11096
16.405	21.9849	1.45008	1.10756
16.41	21.9849	0.999705	1.1105
16.415	21.9849	1.05967	1.11589
16.42	21.9849	1.30452	1.11629
16.425	24.7675	0.767517	1.11497
16.43	24.7675	0.980236	1.12009
16.435	24.7675	1.18079	1.11399
16.44	24.7675	0.753273	1.11358
16.445	29.3773	0.474998	1.11548
16.45	29.3773	1.54338	1.11926
16.455	29.3773	0.97828	1.11935
16.46	29.3773	1.43181	1.11586
16.465	27.1979	1.53416	1.1124
16.47	27.1979	1.20657	1.11231
16.475	27.1979	0.9381	1.11538
16.48	27.1979	1.19247	1.12001
16.485	26.3322	0.768236	1.11872
16.49	26.3322	1.32411	1.12241
16.495	26.3322	1.56442	1.12024
16.5	26.3322	1.15572	1.12177
16.505	23.1123	1.35883	1.12369
16.51	23.1123	1.05984	1.12608
16.515	23.1123	1.01569	1.12891
16.52	23.1123	0.722768	1.13167
16.525	29.7241	0.689334	1.13443
16.53	29.7241	0.50431	1.13559
16.535	29.7241	0.968028	1.13298
16.54	29.7241	1.1071	1.13744
16.545	33.6914	0.921027	1.1428
16.55	33.6914	0.69893	1.14642
16.555	33.6914	1.34539	1.14541
16.56	33.6914	0.927857	1.15371
16.565	37.3484	0.663123	1.15299
16.57	37.3484	1.50406	1.15604
16.575	37.3484	0.851126	1.14963
16.58	37.3484	0.623551	1.14799
16.585	37.3106	1.14718	1.14527
16.59	37.3106	0.981448	1.14648
16.595	37.3106	1.84178	1.14188
16.6	37.3106	1.27637	1.14124
16.605	34.0827	1.24012	1.13261
16.61	34.0827	0.835999	1.13102
16.615	34.0827	1.57966	1.12968
16.62	34.0827	0.919796	1.12627
16.625	36.039	0.901741	1.12471
16.63	36.039	1.36731	1.12373
16.635	36.039	1.68256	1.11994
16.64	36.039	1.71707	1.11841
16.645	33.0556	1.15535	1.11458
16.65	33.0556	1.17745	1.10865
16.655	33.0556	1.00986	1.10969
16.66	33.0556	1.3859	1.10886
16.665	30.3007	1.156	1.10588
16.67	30.3007	0.837495	1.10594
16.675	30.3007	0.890541	1.10711
16.68	30.3007	1.45853	1.11232
16.685	29.4282	0.633935	1.11003
16.69	29.4282	0.947866	1.11421
16.695	29.4282	1.39915	1.11941
16.7	29.4282	1.2714	1.12768
16.705	32.1644	0.913327	1.1279
16.71	32.1644	0.571088	1.12795
16.715	32.1644	0.84314	1.12504
16.72	32.1644	0.877857	1.12197
16.725	38.5552	1.16114	1.1184
16.73	38.5552	1.07572	1.11504
16.735	38.5552	0.89356	1.10937
16.74	38.5552	1.69439	1.11171
16.745	41.1227	0.750461	1.10667
16.75	41.1227	1.15616	1.09887
16.755	41.1227	1.09782	1.09703
16.76	41.1227	0.783796	1.09071
16.765	44.0982	1.03875	1.08857
16.77	44.0982	1.10815	1.08642
16.775	44.0982	1.23004	1.08932
16.78	44.0982	0.897256	1.09321
16.785	44.7103	0.741577	1.09928
16.79	44.7103	1.31873	1.09632
16.795	44.7103	1.528	1.09667
16.8	44.7103	1.362	1.09901
16.805	41.8837	1.08572	1.09798
16.81	41.8837	1.76031	1.09734
16.815	41.8837	1.08514	1.09909
16.82	41.8837	1.4753	1.1057
16.825	39.1001	1.09248	1.10666
16.83	39.1001	1.79339	1.11243
16.835	39.1001	1.15918	1.11739
16.84	39.1001	1.53565	1.12058
16.845	38.1053	1.08904	1.12439
16.85	38.1053	1.19789	1.12821
16.855	38.1053	0.666901	1.12893
16.86	38.1053	1.13494	1.13003
16.865	39.7518	0.917738	1.14069
16.87	39.7518	0.778155	1.14261
16.875	39.7518	1.25898	1.14809
16.88	39.7518	1.41667	1.15273
16.885	41.0662	0.92625	1.15287
16.89	41.0662	1.2938	1.15339
16.895	41.0662	0.937372	1.14629
16.9	41.0662	0.967902	1.14436
16.905	43.4746	1.07968	1.14602
16.91	43.4746	1.36558	1.14335
16.915	43.4746	0.699147	1.1427
16.92	43.4746	1.06594	1.14125
16.925	44.8008	1.42271	1.14864
16.93	44.8008	1.29301	1.14927
16.935	44.8008	0.749755	1.14092
16.94	44.8008	1.60251	1.14469
16.945	43.3659	1.27824	1.14813
16.95	43.3659	1.31066	1.14439
16.955	43.3659	1.56546	1.14408
16.96	43.3659	0.983469	1.15072
16.965	44.7414	1.13739	1.1581
16.97	44.7414	1.22444	1.16277
16.975	44.7414	0.846291	1.17222
16.98	44.7414	0.598528	1.17061
16.985	49.5595	0.619534	1.17242
16.99	49.5595	1.00448	1.17686
16.995	49.5595	0.815857	1.1694
17	49.5595	0.776194	1.17176
17.005	53.8329	0.969472	1.16855
17.01	53.8329	0.721125	1.16568
17.015	53.8329	0.84332	1.16752
17.02	53.8329	0.798238	1.16932
17.025	56.3302	1.01596	1.16682
17.03	56.3302	1.08226	1.17161
17.035	56.3302	1.11773	1.1718
17.04	56.3302	0.668567	1.17402
17.045	62.1569	1.14244	1.17451
17.05	62.1569	1.15766	1.17178
17.055	62.1569	0.594956	1.1732
17.06	62.1569	1.28058	1.17553
17.065	63.1908	1.10466	1.17518
17.07	63.1908	1.33047	1.17606
17.075	63.1908	1.60131	1.17349
17.08	63.1908	1.43398	1.17246
17.085	57.4804	1.12473	1.16955
17.09	57.4804	1.46901	1.16977
17.095	57.4804	1.36631	1.16878
17.1	57.4804	2.2273	1.16961
17.105	51.7524	1.34983	1.16559
17.11	51.7524	1.3507	1.17152
17.115	51.7524	1.91294	1.17224
17.12	51.7524	1.77318	1.17369
17.125	48.1114	1.47317	1.18198
17.13	48.1114	1.37069	1.17654
17.135	48.1114	1.38129	1.17271
17.14	48.1114	1.73559	1.1738
17.145	47.7576	0.999564	1.17409
17.15	47.7576	0.960384	1.17317
17.155	47.7576	1.34479	1.17341
17.16	47.7576	0.740669	1.17201
17.165	48.3581	1.32016	1.16867
17.17	48.3581	1.00994	1.17058
17.175	48.3581	1.58393	1.17248
17.18	48.3581	0.953487	1.16766
17.185	50.2982	0.615792	1.16709
17.19	50.2982	1.01417	1.16764
17.195	50.2982	1.29585	1.16203
17.2	50.2982	1.02073	1.16103
17.205	49.2406	1.24034	1.16262
17.21	49.2406	1.58425	1.15846
17.215	49.2406	1.31625	1.15913
17.22	49.2406	1.31467	1.16602
17.225	51.3314	1.83242	1.1716
17.23	51.3314	0.998915	1.17326
17.235	51.3314	1.25791	1.18142
17.24	51.3314	1.34274	1.18839
17.245	50.3908	0.940699	1.18845
17.25	50.3908	0.98914	1.18933
17.255	50.3908	0.831872	1.19752
17.26	50.3908	0.80745	1.20048
17.265	50.883	0.969751	1.21227
17.27	50.883	1.22077	1.21266
17.275	50.883	0.855044	1.21709
17.28	50.883	1.71382	1.22102
17.285	48.0882	0.916624	1.21768
17.29	48.0882	0.965956	1.21323
17.295	48.0882	1.36818	1.21348
17.3	48.0882	1.25204	1.2193
17.305	46.656	1.50621	1.21944
17.31	46.656	1.3208	1.2247
17.315	46.656	1.72517	1.2286
17.32	46.656	1.17406	1.23252
17.325	45.6626	1.21568	1.22901
17.33	45.6626	0.987862	1.22195
17.335	45.6626	1.5001	1.22053
17.34	45.6626	1.18136	1.22249
17.345	47.2137	1.43548	1.21611
17.35	47.2137	1.17219	1.21442
17.355	47.2137	0.792437	1.20566
17.36	47.2137	1.26605	1.19953
17.365	43.8583	1.20731	1.19364
17.37	43.8583	1.06378	1.18144
17.375	43.8583	1.61568	1.17302
17.38	43.8583	0.709348	1.16943
17.385	45.0989	1.03061	1.16376
17.39	45.0989	1.03605	1.16401
17.395	45.0989	1.32335	1.16401
17.4	45.0989	0.843876	1.16208
17.405	46.235	0.992291	1.16378
17.41	46.235	0.938428	1.16297
17.415	46.235	1.02805	1.16963
17.42	46.235	0.892001	1.17045
17.425	47.67	1.25769	1.17436
17.43	47.67	0.93662	1.16465
17.435	47.67	1.23541	1.16472
17.44	47.67	0.804493	1.17052
17.445	50.1894	1.03657	1.17173
17.45	50.1894	1.17685	1.17381
17.455	50.1894	1.47146	1.17368
17.46	50.1894	1.14567	1.1738
17.465	49.5971	1.05115	1.16566
17.47	49.5971	1.83287	1.16004
17.475	49.5971	1.78793	1.15716
17.48	49.5971	1.01377	1.15104
17.485	46.7239	1.42267	1.15266
17.49	46.7239	1.32363	1.15318
17.495	46.7239	1.01111	1.15031
17.5	46.7239	0.904577	1.14767
17.505	44.9187	1.60268	1.15182
17.51	44.9187	1.26851	1.15711
17.515	44.9187	1.91229	1.15924
17.52	44.9187	0.882284	1.16348
17.525	43.1999	1.24638	1.16272
17.53	43.1999	1.41246	1.16342
17.535	43.1999	0.74479	1.16101
17.54	43.1999	0.668475	1.16578
17.545	46.7514	0.694207	1.16909
17.55	46.7514	1.72999	1.16601
17.555	46.7514	1.1719	1.16087
17.56	46.7514	1.12572	1.15641
17.565	43.6167	1.67494	1.15878
17.57	43.6167	1.50087	1.15228
17.575	43.6167	0.975562	1.14627
17.58	43.6167	0.888475	1.14732
17.585	45.8057	1.29043	1.14906
17.59	45.8057	1.32302	1.15295
17.595	45.8057	0.824141	1.148
17.6	45.8057	1.19551	1.14884
17.605	46.543	1.34261	1.15033
17.61	46.543	0.730955	1.15606
17.615	46.543	0.755522	1.15368
17.62	46.543	0.681234	1.14929
17.625	47.5937	0.922774	1.14861
17.63	47.5937	1.11024	1.14487
17.635	47.5937	0.79847	1.15112
17.64	47.5937	1.40605	1.15219
17.645	44.6552	1.73575	1.14866
17.65	44.6552	0.80458	1.14782
17.655	44.6552	1.13212	1.15199
17.66	44.6552	1.26333	1.15457
17.665	46.9678	1.41308	1.15824
17.67	46.9678	1.40322	1.16537
17.675	46.9678	1.40403	1.17087
17.68	46.9678	0.603977	1.17076
17.685	47.6669	0.960178	1.16944
17.69	47.6669	1.20159	1.17126
17.695	47.6669	1.13661	1.17864
17.7	47.6669	1.50557	1.18116
17.705	47.2555	1.00779	1.18096
17.71	47.2555	1.25245	1.17569
17.715	47.2555	0.762139	1.17483
17.72	47.2555	0.748194	1.17617
17.725	50.379	1.02395	1.16508
17.73	50.379	1.21434	1.16
17.735	50.379	1.1627	1.16126
17.74	50.379	1.3104	1.15904
17.745	47.8051	1.0531	1.15264
17.75	47.8051	0.673936	1.1531
17.755	47.8051	1.40856	1.15164
17.76	47.8051	1.36534	1.14819
17.765	47.8475	1.02263	1.14165
17.77	47.8475	1.39867	1.1353
17.775	47.8475	1.1433	1.1346
17.78	47.8475	0.926053	1.1339
17.785	46.0769	1.47087	1.12928
17.79	46.0769	1.39807	1.13312
17.795	46.0769	1.30046	1.13675
17.8	46.0769	1.05728	1.14234
17.805	48.0357	0.732359	1.1385
17.81	48.0357	1.05548	1.13747
17.815	48.0357	1.56061	1.13365
17.82	48.0357	1.06905	1.1298
17.825	46.7153	0.567044	1.12829
17.83	46.7153	1.32105	1.12767
17.835	46.7153	1.16376	1.12899
17.84	46.7153	1.89317	1.12409
17.845	47.0661	0.680819	1.12093
17.85	47.0661	1.52121	1.12323
17.855	47.0661	1.32227	1.12393
17.86	47.0661	1.37094	1.12195
17.865	47.9026	1.02613	1.12498
17.87	47.9026	0.763727	1.12414
17.875	47.9026	0.995395	1.13351
17.88	47.9026	1.23738	1.14034
17.885	49.5664	1.34128	1.13869
17.89	49.5664	1.13868	1.14624
17.895	49.5664	0.679148	1.14211
17.9	49.5664	1.23877	1.13453
17.905	48.854	1.26494	1.13778
17.91	48.854	1.2528	1.13901
17.915	48.854	1.30876	1.14054
17.92	48.854	1.74878	1.13645
17.925	46.0452	1.4467	1.13675
17.93	46.0452	1.2468	1.13232
17.935	46.0452	0.803158	1.13956
17.94	46.0452	1.41982	1.13915
17.945	45.4043	1.54956	1.13542
17.95	45.4043	1.29063	1.13413
17.955	45.4043	1.1572	1.13061
17.96	45.4043	0.939252	1.13059
17.965	43.464	1.05836	1.13134
17.97	43.464	1.18715	1.13343
17.975	43.464	0.712308	1.1393
17.98	43.464	1.27529	1.13468
17.985	44.4186	1.14024	1.1336
17.99	44.4186	1.19918	1.134
17.995	44.4186	0.6772	1.13017
18	44.4186	1.05712	1.13515
18.005	47.9502	0.757666	1.14163
18.01	47.9502	1.25422	1.13643
18.015	47.9502	0.607434	1.13645
18.02	47.9502	1.2715	1.1366
18.025	48.8133	0.811619	1.13865
18.03	48.8133	1.17578	1.13876
18.035	48.8133	0.945787	1.1435
18.04	48.8133	1.13245	1.14215
18.045	50.7519	1.03447	1.141
18.05	50.7519	1.25954	1.13864
18.055	50.7519	1.34136	1.14076
18.06	50.7519	1.06785	1.14642
18.065	53.4085	0.740171	1.14866
18.07	53.4085	1.28583	1.14639
18.075	53.4085	1.34888	1.14962
18.08	53.4085	0.913238	1.15362
18.085	54.2192	1.02183	1.15362
18.09	54.2192	0.794745	1.15445
18.095	54.2192	1.00469	1.15338
18.1	54.2192	1.05587	1.15924
18.105	52.6456	1.26669	1.1576
18.11	52.6456	1.14201	1.15591
18.115	52.6456	1.03739	1.15441
18.12	52.6456	0.670448	1.15371
18.125	50.7286	1.62817	1.15954
18.13	50.7286	1.61239	1.16641
18.135	50.7286	0.943203	1.16387
18.14	50.7286	1.56086	1.16142
18.145	50.0389	0.989314	1.15958
18.15	50.0389	0.970168	1.16094
18.155	50.0389	1.1323	1.16112
18.16	50.0389	1.25661	1.16108
18.165	48.9079	1.418	1.15956
18.17	48.9079	1.00027	1.16166
18.175	48.9079	1.43368	1.15624
18.18	48.9079	0.955853	1.15503
18.185	48.8684	1.33593	1.15538
18.19	48.8684	0.918599	1.1601
18.195	48.8684	0.825162	1.15814
18.2	48.8684	1.00597	1.15732
18.205	53.7165	1.15035	1.16148
18.21	53.7165	1.00566	1.16134
18.215	53.7165	1.32822	1.16504
18.22	53.7165	0.972942	1.16446
18.225	52.1921	1.34059	1.16311
18.23	52.1921	0.557533	1.16647
18.235	52.1921	1.10557	1.16467
18.24	52.1921	1.20253	1.16781
18.245	52.0428	0.924303	1.16515
18.25	52.0428	1.55549	1.17162
18.255	52.0428	1.32862	1.17496
18.26	52.0428	0.883922	1.1814
18.265	53.3517	1.36738	1.17883
18.27	53.3517	1.03772	1.18925
18.275	53.3517	1.60512	1.1873
18.28	53.3517	1.15437	1.19024
18.285	53.3739	1.40539	1.19205
18.29	53.3739	1.33457	1.19591
18.295	53.3739	1.281	1.19505
18.3	53.3739	1.06233	1.19803
18.305	53.2084	1.27144	1.20039
18.31	53.2084	1.30425	1.19691
18.315	53.2084	1.28219	1.20302
18.32	53.2084	1.3304	1.20606
18.325	51.211	1.39586	1.2047
18.33	51.211	0.971225	1.20216
18.335	51.211	1.32074	1.20559
18.34	51.211	1.24785	1.2054
18.345	49.9077	1.78525	1.21396
18.35	49.9077	1.27245	1.21113
18.355	49.9077	1.35551	1.21269
18.36	49.9077	1.15105	1.21683
18.365	48.1183	1.22017	1.21643
18.37	48.1183	0.95475	1.21696
18.375	48.1183	1.35333	1.22242
18.38	48.1183	1.68902	1.22084
18.385	47.3823	0.981127	1.21593
18.39	47.3823	1.09319	1.21728
18.395	47.3823	0.953206	1.21327
18.4	47.3823	0.815958	1.2156
18.405	48.1547	1.25751	1.21894
18.41	48.1547	1.26082	1.21434
18.415	48.1547	1.09941	1.21319
18.42	48.1547	1.52042	1.20915
18.425	48.1595	1.20114	1.21059
18.43	48.1595	1.32477	1.20421
18.435	48.1595	1.28276	1.21181
18.44	48.1595	1.27975	1.21457
18.445	46.5918	1.22178	1.21578
18.45	46.5918	1.46699	1.21263
18.455	46.5918	1.70993	1.21103
18.46	46.5918	1.14356	1.20861
18.465	48.2871	1.31301	1.20995
18.47	48.2871	0.999916	1.20585
18.475	48.2871	1.05091	1.20705
18.48	48.2871	1.05104	1.20489
18.485	48.4691	1.09383	1.21459
18.49	48.4691	1.45776	1.21323
18.495	48.4691	0.930379	1.22006
18.5	48.4691	1.33076	1.22499
18.505	48.4415	1.39369	1.22497
18.51	48.4415	1.40891	1.22469
18.515	48.4415	0.994217	1.2319
18.52	48.4415	1.65958	1.23181
18.525	47.3905	1.07512	1.23345
18.53	47.3905	1.10797	1.23121
18.535	47.3905	1.35838	1.23115
18.54	47.3905	1.33609	1.22726
18.545	44.9413	1.04555	1.22859
18.55	44.9413	1.33565	1.22543
18.555	44.9413	1.4977	1.22897
18.56	44.9413	0.99013	1.22961
18.565	42.0532	1.68469	1.22382
18.57	42.0532	1.04773	1.22109
18.575	42.0532	1.14759	1.22229
18.58	42.0532	1.09252	1.22144
18.585	41.6054	1.25985	1.22443
18.59	41.6054	1.00271	1.21983
18.595	41.6054	1.65957	1.21951
18.6	41.6054	0.718533	1.21193
18.605	38.7602	1.21303	1.20623
18.61	38.7602	1.6855	1.1996
18.615	38.7602	1.10184	1.19676
18.62	38.7602	1.09043	1.19948
18.625	38.9664	1.22178	1.19815
18.63	38.9664	1.46923	1.19684
18.635	38.9664	1.11619	1.19397
18.64	38.9664	1.07951	1.19468
18.645	39.0255	1.15541	1.19442
18.65	39.0255	1.2246	1.19776
18.655	39.0255	1.30808	1.19943
18.66	39.0255	0.667274	1.19666
18.665	42.6217	1.14097	1.19884
18.67	42.6217	1.00952	1.19863
18.675	42.6217	1.14584	1.19206
18.68	42.6217	0.789012	1.19422
18.685	44.4481	1.72338	1.19407
18.69	44.4481	1.61491	1.19343
18.695	44.4481	1.0405	1.19424
18.7	44.4481	0.506993	1.20231
18.705	45.1762	0.845057	1.19975
18.71	45.1762	0.905702	1.19419
18.715	45.1762	1.14121	1.19192
18.72	45.1762	0.914178	1.18914
18.725	48.0892	1.09404	1.19256
18.73	48.0892	1.12242	1.19172
18.735	48.0892	1.53749	1.19357
18.74	48.0892	0.967611	1.1987
18.745	47.4139	1.89249	1.19879
18.75	47.4139	1.4223	1.20278
18.755	47.4139	1.55347	1.20286
18.76	47.4139	1.30068	1.20718
18.765	46.6354	1.61185	1.20714
18.77	46.6354	1.35788	1.21043
18.775	46.6354	1.20373	1.20674
18.78	46.6354	1.37932	1.21002
18.785	44.3994	1.14812	1.20651
18.79	44.3994	1.01225	1.20469
18.795	44.3994	1.46916	1.20041
18.8	44.3994	0.961847	1.20131
18.805	42.6585	1.41915	1.19559
18.81	42.6585	1.33608	1.19292
18.815	42.6585	0.720117	1.19799
18.82	42.6585	1.00611	1.19344
18.825	42.9327	1.45174	1.19553
18.83	42.9327	1.30955	1.20267
18.835	42.9327	1.27409	1.19894
18.84	42.9327	0.855598	1.19472
18.845	43.2353	1.2155	1.19345
18.85	43.2353	1.01932	1.18975
18.855	43.2353	0.696747	1.19617
18.86	43.2353	0.686224	1.19487
18.865	46.7382	0.864581	1.19859
18.87	46.7382	1.49448	1.20416
18.875	46.7382	0.820631	1.20644
18.88	46.7382	1.22077	1.20482
18.885	48.3191	1.39906	1.20094
18.89	48.3191	1.0528	1.20295
18.895	48.3191	1.06757	1.20182
18.9	48.3191	1.29074	1.20213
18.905	49.3157	0.984181	1.20401
18.91	49.3157	0.977411	1.20101
18.915	49.3157	1.48168	1.20261
18.92	49.3157	1.07807	1.20135
18.925	49.8786	0.857015	1.20544
18.93	49.8786	1.41854	1.20622
18.935	49.8786	1.31011	1.20522
18.94	49.8786	1.21762	1.19651
18.945	49.3494	1.36207	1.19518
18.95	49.3494	2.03666	1.19552
18.955	49.3494	1.20883	1.201
18.96	49.3494	1.14786	1.19963
18.965	47.7493	0.914668	1.20038
18.97	47.7493	1.0316	1.20258
18.975	47.7493	1.34621	1.20754
18.98	47.7493	0.965783	1.2149
18.985	46.4067	1.2374	1.21501
18.99	46.4067	1.61204	1.21731
18.995	46.4067	1.46669	1.21404
19	46.4067	1.33343	1.20875
19.005	40.0012	1.33897	1.20282
19.01	40.0012	1.82985	1.19546
19.015	40.0012	1.40495	1.1912
19.02	40.0012	1.32664	1.18353
19.025	38.8708	1.28684	1.17815
19.03	38.8708	1.40689	1.17433
19.035	38.8708	0.753534	1.17194
19.04	38.8708	1.17424	1.17342
19.045	41.5607	0.903884	1.17222
19.05	41.5607	1.13629	1.17118
19.055	41.5607	0.758144	1.1779
19.06	41.5607	1.22741	1.17207
19.065	41.7452	1.5022	1.16988
19.07	41.7452	1.22545	1.17261
19.075	41.7452	1.25927	1.17268
19.08	41.7452	1.86818	1.16707
19.085	42.5529	0.715647	1.16579
19.09	42.5529	0.833498	1.16587
19.095	42.5529	0.874429	1.17167
19.1	42.5529	1.28598	1.17343
19.105	43.4561	1.36734	1.17639
19.11	43.4561	1.08219	1.18078
19.115	43.4561	2.06095	1.18725
19.12	43.4561	1.66467	1.19102
19.125	39.662	1.32044	1.19119
19.13	39.662	1.05812	1.1952
19.135	39.662	1.0775	1.19414
19.14	39.662	1.3185	1.19498
19.145	41.2399	0.965656	1.20016
19.15	41.2399	1.18703	1.20581
19.155	41.2399	1.4138	1.21353
19.16	41.2399	1.00516	1.21676
19.165	44.1355	0.828967	1.21957
19.17	44.1355	1.01429	1.21536
19.175	44.1355	1.42258	1.21453
19.18	44.1355	1.22448	1.21483
19.185	47.0762	0.687808	1.20769
19.19	47.0762	0.843658	1.20549
19.195	47.0762	1.4805	1.20814
19.2	47.0762	1.07462	1.20716
19.205	48.9485	1.06109	1.20063
19.21	48.9485	0.706755	1.20236
19.215	48.9485	0.980767	1.20332
19.22	48.9485	1.3634	1.20929
19.225	47.3583	1.41537	1.21693
19.23	47.3583	1.8375	1.21671
19.235	47.3583	1.13337	1.21578
19.24	47.3583	1.77027	1.21707
19.245	45.6294	0.63699	1.21153
19.25	45.6294	1.35842	1.20625
19.255	45.6294	0.823046	1.20497
19.26	45.6294	0.810508	1.20553
19.265	47.6218	0.87004	1.19197
19.27	47.6218	0.837044	1.19106
19.275	47.6218	0.814967	1.18819
19.28	47.6218	0.818238	1.17945
19.285	49.2699	1.13714	1.17885
19.29	49.2699	1.29771	1.18681
19.295	49.2699	0.891512	1.18634
19.3	49.2699	1.36434	1.18879
19.305	52.6527	1.63994	1.19048
19.31	52.6527	0.830345	1.19495
19.315	52.6527	1.11467	1.19735
19.32	52.6527	0.995773	1.19328
19.325	54.7859	1.01403	1.19092
19.33	54.7859	0.884499	1.18965
19.335	54.7859	1.18041	1.18523
19.34	54.7859	1.2823	1.18853
19.345	51.3211	1.44139	1.19208
19.35	51.3211	1.39347	1.19489
19.355	51.3211	1.31847	1.19325
19.36	51.3211	1.13943	1.19368
19.365	49.9308	1.34022	1.1936
19.37	49.9308	1.24533	1.18539
19.375	49.9308	1.51171	1.17794
19.38	49.9308	1.22568	1.17793
19.385	49.9573	1.11299	1.17753
19.39	49.9573	1.48419	1.179
19.395	49.9573	1.5757	1.17605
19.4	49.9573	1.63867	1.17778
19.405	46.4376	2.0703	1.17773
19.41	46.4376	1.31045	1.17249
19.415	46.4376	1.26126	1.1726
19.42	46.4376	1.05641	1.17494
19.425	49.4361	0.994171	1.17671
19.43	49.4361	0.887027	1.17658
19.435	49.4361	0.697546	1.17301
19.44	49.4361	1.08769	1.17624
19.445	49.9397	1.48618	1.18363
19.45	49.9397	1.26239	1.18413
19.455	49.9397	1.37722	1.19015
19.46	49.9397	1.38372	1.19245
19.465	49.9386	1.24534	1.19869
19.47	49.9386	1.51696	1.203
19.475	49.9386	1.80331	1.19799
19.48	49.9386	1.3241	1.19986
19.485	46.8892	0.871907	1.1964
19.49	46.8892	1.36716	1.20183
19.495	46.8892	1.05252	1.20172
19.5	46.8892	0.933605	1.20421
19.505	46.6506	1.20477	1.19988
19.51	46.6506	1.39569	1.20589
19.515	46.6506	0.460162	1.20786
19.52	46.6506	1.31217	1.21095
19.525	46.1354	1.03696	1.21497
19.53	46.1354	0.403964	1.22011
19.535	46.1354	1.34652	1.22541
19.54	46.1354	1.55775	1.22704
19.545	44.0721	1.12638	1.22867
19.55	44.0721	1.15138	1.23539
19.555	44.0721	1.30731	1.23251
19.56	44.0721	1.20959	1.22671
19.565	42.9496	1.46937	1.22743
19.57	42.9496	1.09123	1.22571
19.575	42.9496	0.987101	1.22884
19.58	42.9496	1.13097	1.2374
19.585	45.986	1.42255	1.23516
19.59	45.986	1.04899	1.23786
19.595	45.986	1.19135	1.23497
19.6	45.986	1.15855	1.23635
19.605	46.7517	1.12001	1.2293
19.61	46.7517	1.41072	1.22524
19.615	46.7517	1.07451	1.2298
19.62	46.7517	1.23162	1.22589
19.625	47.9052	0.911888	1.22592
19.63	47.9052	1.31971	1.2179
19.635	47.9052	1.01808	1.21727
19.64	47.9052	1.22541	1.2132
19.645	49.0864	1.02077	1.21439
19.65	49.0864	1.14056	1.21154
19.655	49.0864	1.18199	1.20023
19.66	49.0864	0.884814	1.18688
19.665	50.7003	1.01627	1.18447
19.67	50.7003	1.06473	1.18275
19.675	50.7003	1.19291	1.1806
19.68	50.7003	1.40987	1.1811
19.685	53.1594	0.8643	1.18129
19.69	53.1594	1.01353	1.18454
19.695	53.1594	1.58997	1.1869
19.7	53.1594	1.53094	1.18486
19.705	51.3371	1.68273	1.18742
19.71	51.3371	1.29314	1.19012
19.715	51.3371	1.33731	1.1894
19.72	51.3371	1.41574	1.19425
19.725	49.9432	0.857844	1.19071
19.73	49.9432	1.60379	1.18459
19.735	49.9432	1.48879	1.18508
19.74	49.9432	1.68189	1.18569
19.745	47.7513	1.75865	1.18427
19.75	47.7513	0.88811	1.18811
19.755	47.7513	0.921344	1.18728
19.76	47.7513	1.43036	1.18481
19.765	47.4534	1.00964	1.18297
19.77	47.4534	1.18167	1.19174
19.775	47.4534	1.24288	1.18944
19.78	47.4534	1.33477	1.18949
19.785	44.2188	1.35306	1.19624
19.79	44.2188	1.30166	1.19175
19.795	44.2188	1.46255	1.18785
19.8	44.2188	1.57043	1.19061
19.805	42.8306	1.07305	1.1843
19.81	42.8306	1.05454	1.17998
19.815	42.8306	0.902958	1.17668
19.82	42.8306	0.940909	1.18061
19.825	39.5315	1.31177	1.17953
19.83	39.5315	1.87897	1.18288
19.835	39.5315	0.658506	1.18292
19.84	39.5315	1.45289	1.18491
19.845	37.9578	0.989845	1.18548
19.85	37.9578	1.5813	1.18641
19.855	37.9578	0.681666	1.18479
19.86	37.9578	0.908171	1.18495
19.865	40.0887	1.5997	1.19063
19.87	40.0887	0.945655	1.19293
19.875	40.0887	1.24842	1.19197
19.88	40.0887	0.70089	1.19785
19.885	45.1077	1.16244	1.19338
19.89	45.1077	0.70152	1.20047
19.895	45.1077	1.60509	1.19722
19.9	45.1077	1.28768	1.19679
19.905	49.4804	0.496525	1.19502
19.91	49.4804	0.721983	1.19598
19.915	49.4804	1.06655	1.20112
19.92	49.4804	1.08771	1.20258
19.925	53.0712	0.838973	1.19984
19.93	53.0712	1.04527	1.19799
19.935	53.0712	0.905691	1.19374
19.94	53.0712	1.02647	1.19799
19.945	51.4471	1.32542	1.20196
19.95	51.4471	1.28025	1.19809
19.955	51.4471	1.5206	1.19181
19.96	51.4471	1.64996	1.18388
19.965	51.3226	1.31119	1.18146
19.97	51.3226	1.73557	1.18006
19.975	51.3226	1.15961	1.17989
19.98	51.3226	1.18493	1.18708
19.985	50.1363	1.37328	1.18495
19.99	50.1363	0.933948	1.18065
19.995	50.1363	1.2236	1.17881
20	50.1363	1.44077	1.17506
20.005	47.8034	0.84897	1.17097
20.01	47.8034	0.955508	1.16927
20.015	47.8034	1.2099	1.16688
20.02	47.8034	1.34556	1.16583
20.025	49.4685	1.08045	1.16469
20.03	49.4685	1.04224	1.16158
20.035	49.4685	1.0849	1.15707
20.04	49.4685	0.893798	1.15395
20.045	51.2357	1.16327	1.15517
20.05	51.2357	1.40539	1.15629
20.055	51.2357	0.514098	1.14725
20.06	51.2357	0.871056	1.15536
20.065	49.6507	0.875892	1.15692
20.07	49.6507	1.86696	1.16081
20.075	49.6507	0.982028	1.16092
20.08	49.6507	1.32494	1.16699
20.085	48.6653	1.13549	1.16173
20.09	48.6653	1.62284	1.1679
20.095	48.6653	1.10741	1.16655
20.1	48.6653	1.28532	1.1661
20.105	48.3587	0.994765	1.1629
20.11	48.3587	1.13608	1.16356
20.115	48.3587	1.98402	1.1648
20.12	48.3587	1.3071	1.15496
20.125	45.2171	1.13511	1.15581
20.13	45.2171	1.50508	1.1521
20.135	45.2171	0.868173	1.15712
20.14	45.2171	1.7344	1.15482
20.145	45.3489	0.897188	1.15958
20.15	45.3489	0.977056	1.15193
20.155	45.3489	0.961803	1.15326
20.16	45.3489	1.27947	1.1599
20.165	48.0521	1.4038	1.16489
20.17	48.0521	1.16396	1.16805
20.175	48.0521	0.787834	1.16762
20.18	48.0521	1.00612	1.17074
20.185	49.9785	0.980132	1.17798
20.19	49.9785	1.29417	1.18071
20.195	49.9785	1.41449	1.1798
20.2	49.9785	1.19884	1.17662
20.205	49.3034	0.896093	1.17613
20.21	49.3034	0.882246	1.16646
20.215	49.3034	1.04918	1.15729
20.22	49.3034	1.1957	1.15265
20.225	48.3163	1.39859	1.14657
20.23	48.3163	1.5841	1.14859
20.235	48.3163	1.38869	1.14575
20.24	48.3163	1.05449	1.14096
20.245	45.3352	1.49542	1.13807
20.25	45.3352	1.38045	1.13622
20.255	45.3352	0.475193	1.13001
20.26	45.3352	0.749561	1.12998
20.265	48.0095	1.18862	1.13111
20.27	48.0095	0.903854	1.12912
20.275	48.0095	1.06598	1.13158
20.28	48.0095	0.928555	1.13098
20.285	46.3211	0.880243	1.13082
20.29	46.3211	1.03754	1.13277
20.295	46.3211	1.42478	1.13693
20.3	46.3211	1.57583	1.13744
20.305	47.0432	0.657163	1.13003
20.31	47.0432	1.89251	1.13538
20.315	47.0432	1.21165	1.13145
20.32	47.0432	1.29613	1.13298
20.325	45.1606	0.951798	1.12607
20.33	45.1606	1.92509	1.12607
20.335	45.1606	1.34727	1.12381
20.34	45.1606	1.28181	1.12159
20.345	44.0158	1.31676	1.11592
20.35	44.0158	0.944314	1.11434
20.355	44.0158	1.25781	1.11594
20.36	44.0158	0.749115	1.1172
20.365	45.7397	1.03293	1.11698
20.37	45.7397	0.606247	1.10739
20.375	45.7397	1.03119	1.10435
20.38	45.7397	0.873332	1.10261
20.385	45.0498	1.20859	1.1018
20.39	45.0498	0.929582	1.09795
20.395	45.0498	1.18223	1.09253
20.4	45.0498	0.832409	1.0901
20.405	47.3693	1.42186	1.09217
20.41	47.3693	1.16779	1.08969
20.415	47.3693	1.22588	1.09404
20.42	47.3693	1.3856	1.0896
20.425	46.0053	1.04421	1.08848
20.43	46.0053	1.15454	1.09633
20.435	46.0053	1.7765	1.09733
20.44	46.0053	1.18149	1.09775
20.445	42.1662	0.933778	1.09613
20.45	42.1662	1.00434	1.08916
20.455	42.1662	1.23092	1.08753
20.46	42.1662	0.543794	1.09213
20.465	47.3385	0.723784	1.09782
20.47	47.3385	0.842728	1.09607
20.475	47.3385	1.12138	1.09877
20.48	47.3385	1.36359	1.09805
20.485	49.6898	0.898017	1.09613
20.49	49.6898	0.889711	1.09491
20.495	49.6898	0.641694	1.09848
20.5	49.6898	1.03754	1.09451
20.505	52.2498	0.813069	1.09557
20.51	52.2498	0.845601	1.10189
20.515	52.2498	1.07045	1.10584
20.52	52.2498	1.00878	1.09884
20.525	52.3741	1.59423	1.10217
20.53	52.3741	1.01919	1.09758
20.535	52.3741	1.02635	1.10326
20.54	52.3741	1.28191	1.10707
20.545	52.6284	1.3141	1.10887
20.55	52.6284	1.21451	1.10793
20.555	52.6284	0.657467	1.10236
20.56	52.6284	1.05415	1.10736
20.565	55.0963	0.474075	1.09702
20.57	55.0963	1.03074	1.09594
20.575	55.0963	1.16829	1.09608
20.58	55.0963	0.981977	1.09661
20.585	55.5012	1.09748	1.09194
20.59	55.5012	0.91047	1.08915
20.595	55.5012	1.05045	1.08232
20.6	55.5012	0.947737	1.08732
20.605	54.2532	1.44764	1.08768
20.61	54.2532	1.12113	1.08525
20.615	54.2532	1.11414	1.09381
20.62	54.2532	1.01551	1.09435
20.625	54.5141	1.00026	1.09965
20.63	54.5141	0.959119	1.10409
20.635	54.5141	1.42318	1.11306
20.64	54.5141	0.47901	1.11503
20.645	56.7904	1.18705	1.12627
20.65	56.7904	0.65243	1.12558
20.655	56.7904	1.18604	1.13125
20.66	56.7904	0.71078	1.13058
20.665	57.9295	1.71957	1.12864
20.67	57.9295	0.955141	1.13061
20.675	57.9295	1.05046	1.13349
20.68	57.9295	1.58041	1.13921
20.685	53.5561	1.10754	1.13734
20.69	53.5561	1.02289	1.13126
20.695	53.5561	1.13016	1.12946
20.7	53.5561	0.71111	1.12696
20.705	53.9266	1.03364	1.12997
20.71	53.9266	1.36075	1.1317
20.715	53.9266	1.45658	1.13491
20.72	53.9266	0.873223	1.1463
20.725	51.8448	1.46827	1.14949
20.73	51.8448	1.3255	1.15126
20.735	51.8448	1.39049	1.14622
20.74	51.8448	1.26524	1.14974
20.745	53.6824	1.41556	1.15631
20.75	53.6824	1.09358	1.15884
20.755	53.6824	1.48833	1.15915
20.76	53.6824	1.11272	1.15959
20.765	54.9781	1.14892	1.16013
20.77	54.9781	0.481884	1.1652
20.775	54.9781	1.23939	1.16404
20.78	54.9781	0.603169	1.15743
20.785	55.7497	1.50154	1.15812
20.79	55.7497	1.26574	1.1567
20.795	55.7497	1.21905	1.15197
20.8	55.7497	1.32939	1.15413
20.805	58.4559	1.01404	1.15151
20.81	58.4559	1.16191	1.15945
20.815	58.4559	0.847843	1.15805
20.82	58.4559	1.10271	1.162
20.825	58.0719	1.31023	1.15962
20.83	58.0719	1.00577	1.15745
20.835	58.0719	1.45315	1.16242
20.84	58.0719	1.06553	1.16084
20.845	59.913	0.591527	1.16692
20.85	59.913	1.82197	1.17515
20.855	59.913	0.98062	1.1812
20.86	59.913	1.01245	1.17888
20.865	57.5341	1.61417	1.18118
20.87	57.5341	1.08683	1.1813
20.875	57.5341	1.14193	1.18248
20.88	57.5341	1.47904	1.18197
20.885	55.0559	1.77975	1.18608
20.89	55.0559	1.40757	1.1815
20.895	55.0559	2.06455	1.18876
20.9	55.0559	1.11309	1.19247
20.905	54.9792	1.40532	1.19331
20.91	54.9792	1.3532	1.19267
20.915	54.9792	0.972771	1.19635
20.92	54.9792	1.42422	1.19017
20.925	53.317	1.67687	1.19181
20.93	53.317	1.62128	1.19166
20.935	53.317	0.96634	1.19478
20.94	53.317	1.16202	1.19435
20.945	50.3483	0.999644	1.19365
20.95	50.3483	0.681762	1.19563
20.955	50.3483	1.30822	1.20329
20.96	50.3483	1.40532	1.2066
20.965	50.7416	0.868429	1.20528
20.97	50.7416	1.87366	1.20018
20.975	50.7416	1.16504	1.20632
20.98	50.7416	1.29987	1.20339
20.985	52.2413	0.855255	1.20133
20.99	52.2413	1.25363	1.20214
20.995	52.2413	1.55339	1.20109
21	52.2413	0.896881	1.19778
21.005	53.6139	1.06853	1.19759
21.01	53.6139	0.857427	1.19364
21.015	53.6139	0.900132	1.19692
21.02	53.6139	1.58331	1.19836
21.025	53.6834	0.891265	1.20184
21.03	53.6834	0.926969	1.19906
21.035	53.6834	1.08815	1.20503
21.04	53.6834	0.883342	1.20439
21.045	54.5191	0.804264	1.20157
21.05	54.5191	1.53202	1.19902
21.055	54.5191	0.949977	1.19837
21.06	54.5191	1.45909	1.20222
21.065	58.2617	0.912899	1.19937
21.07	58.2617	0.872888	1.20003
21.075	58.2617	0.790154	1.20338
21.08	58.2617	0.94992	1.20044
21.085	53.9216	1.48319	1.20214
21.09	53.9216	0.938563	1.19875
21.095	53.9216	1.52476	1.19853
21.1	53.9216	1.88089	1.20343
21.105	52.2812	1.55863	1.19397
21.11	52.2812	1.21422	1.19194
21.115	52.2812	1.35269	1.19452
21.12	52.2812	1.12662	1.18889
21.125	53.1798	1.13512	1.18664
21.13	53.1798	0.947842	1.18783
21.135	53.1798	1.37439	1.18337
21.14	53.1798	0.961071	1.18031
21.145	54.0351	1.21162	1.17577
21.15	54.0351	1.5624	1.16505
21.155	54.0351	0.736791	1.16727
21.16	54.0351	1.12198	1.17158
21.165	55.8085	1.08168	1.17028
21.17	55.8085	1.09568	1.17942
21.175	55.8085	1.12096	1.17378
21.18	55.8085	1.03501	1.17086
21.185	57.2683	1.89556	1.16651
21.19	57.2683	1.06418	1.17296
21.195	57.2683	0.952441	1.17921
21.2	57.2683	1.33008	1.18443
21.205	55.4558	1.48447	1.19167
21.21	55.4558	1.36869	1.18978
21.215	55.4558	1.227	1.18997
21.22	55.4558	0.941544	1.19137
21.225	53.5813	1.4937	1.18591
21.23	53.5813	1.17154	1.18807
21.235	53.5813	1.11812	1.18385
21.24	53.5813	1.47233	1.18745
21.245	51.4669	1.15885	1.18391
21.25	51.4669	1.08142	1.18219
21.255	51.4669	1.07441	1.1839
21.26	51.4669	1.08879	1.18414
21.265	53.3769	1.44467	1.18664
21.27	53.3769	1.29428	1.19217
21.275	53.3769	0.833022	1.18928
21.28	53.3769	0.959275	1.18886
21.285	51.7333	1.20579	1.19356
21.29	51.7333	1.43664	1.18952
21.295	51.7333	0.980843	1.19275
21.3	51.7333	0.961673	1.19195
21.305	51.5408	1.26427	1.18901
21.31	51.5408	1.40247	1.19533
21.315	51.5408	0.874102	1.19006
21.32	51.5408	0.914215	1.18638
21.325	51.2794	1.44136	1.18772
21.33	51.2794	1.01304	1.18945
21.335	51.2794	1.17792	1.19422
21.34	51.2794	1.11061	1.19144
21.345	51.7584	1.0433	1.19114
21.35	51.7584	1.08679	1.18333
21.355	51.7584	0.866432	1.17595
21.36	51.7584	0.774728	1.16785
21.365	55.7055	1.27399	1.16366
21.37	55.7055	1.04482	1.15678
21.375	55.7055	0.860305	1.15298
21.38	55.7055	1.26129	1.15155
21.385	54.5712	1.0293	1.14992
21.39	54.5712	1.4699	1.14346
21.395	54.5712	0.949153	1.14192
21.4	54.5712	0.982629	1.14346
21.405	55.9619	1.33668	1.13751
21.41	55.9619	1.84121	1.13769
21.415	55.9619	1.22184	1.13617
21.42	55.9619	1.89566	1.13744
21.425	53.1768	0.854426	1.13266
21.43	53.1768	1.38152	1.1304
21.435	53.1768	1.18243	1.1338
21.44	53.1768	1.61782	1.12258
21.445	46.9538	1.79293	1.12319
21.45	46.9538	1.52693	1.12779
21.455	46.9538	1.41353	1.12403
21.46	46.9538	1.11687	1.12342
21.465	45.7474	1.42427	1.12514
21.47	45.7474	1.01033	1.12731
21.475	45.7474	1.32234	1.13119
21.48	45.7474	1.38328	1.13059
21.485	48.0807	0.873602	1.13568
21.49	48.0807	1.21805	1.13776
21.495	48.0807	0.896733	1.13875
21.5	48.0807	1.37909	1.13817
21.505	49.358	1.0703	1.14529
21.51	49.358	1.09199	1.1465
21.515	49.358	1.11066	1.14566
21.52	49.358	1.4586	1.1406
21.525	51.1942	1.29107	1.13881
21.53	51.1942	0.848713	1.14282
21.535	51.1942	1.40158	1.14709
21.54	51.1942	0.680855	1.14708
21.545	53.5569	1.20884	1.1439
21.55	53.5569	0.724035	1.14337
21.555	53.5569	1.23459	1.14725
21.56	53.5569	1.58904	1.14493
21.565	50.514	0.926192	1.14077
21.57	50.514	0.541582	1.14172
21.575	50.514	1.008	1.14634
21.58	50.514	0.965093	1.14644
21.585	49.1037	1.43106	1.14262
21.59	49.1037	1.20274	1.13989
21.595	49.1037	0.908332	1.14243
21.6	49.1037	0.736443	1.14762
21.605	49.9478	1.13513	1.14885
21.61	49.9478	0.740868	1.15103
21.615	49.9478	0.790652	1.15224
21.62	49.9478	0.657822	1.15311
21.625	55.9225	0.742639	1.15711
21.63	55.9225	0.991207	1.15945
21.635	55.9225	0.78267	1.16102
21.64	55.9225	0.722322	1.15886
21.645	60.2435	0.805359	1.15952
21.65	60.2435	1.36675	1.16631
21.655	60.2435	0.962109	1.17149
21.66	60.2435	0.755067	1.17137
21.665	60.9183	0.968083	1.1627
21.67	60.9183	1.20948	1.16269
21.675	60.9183	0.61333	1.15461
21.68	60.9183	0.892643	1.1575
21.685	58.6285	1.37826	1.15459
21.69	58.6285	0.762549	1.15743
21.695	58.6285	1.12544	1.15362
21.7	58.6285	1.41692	1.1445
21.705	56.95	0.950636	1.13998
21.71	56.95	1.42307	1.13586
21.715	56.95	1.54266	1.13375
21.72	56.95	1.4459	1.12977
21.725	51.2088	1.33329	1.13073
21.73	51.2088	1.43309	1.13418
21.735	51.2088	1.68532	1.13495
21.74	51.2088	1.32824	1.13528
21.745	49.1224	1.57309	1.13044
21.75	49.1224	1.10028	1.13026
21.755	49.1224	1.80004	1.1314
21.76	49.1224	1.19716	1.1302
21.765	49.4366	1.00328	1.13087
21.77	49.4366	0.933591	1.13151
21.775	49.4366	1.11349	1.13138
21.78	49.4366	1.23795	1.13014
21.785	49.679	1.39115	1.1324
21.79	49.679	1.20443	1.12715
21.795	49.679	1.11584	1.12944
21.8	49.679	0.927331	1.13514
21.805	50.3765	1.35307	1.14213
21.81	50.3765	1.03033	1.13991
21.815	50.3765	0.98252	1.13204
21.82	50.3765	0.969921	1.13151
21.825	50.8124	1.38049	1.13507
21.83	50.8124	1.45169	1.13353
21.835	50.8124	0.627467	1.13637
21.84	50.8124	0.901448	1.1349
21.845	52.5505	1.36738	1.13318
21.85	52.5505	1.56738	1.13224
21.855	52.5505	1.21162	1.13832
21.86	52.5505	1.08587	1.13863
21.865	55.3793	0.897738	1.14505
21.87	55.3793	1.36118	1.14539
21.875	55.3793	1.44921	1.14834
21.88	55.3793	1.09594	1.15683
21.885	53.5345	1.42068	1.15497
21.89	53.5345	0.811289	1.15609
21.895	53.5345	1.53564	1.15767
21.9	53.5345	1.63541	1.16257
21.905	49.1716	1.50545	1.16225
21.91	49.1716	1.3246	1.16431
21.915	49.1716	0.966212	1.17068
21.92	49.1716	1.2202	1.17646
21.925	44.0354	1.08035	1.17008
21.93	44.0354	1.14534	1.17398
21.935	44.0354	1.0881	1.1858
21.94	44.0354	1.46968	1.18494
21.945	43.2557	1.23265	1.19185
[truncated: 197,145 more rows]

## Sheet: Trace6 Maroon 26_0615_104538
Data Date and Time Stamp: 26_0615_104538
Local Experiment Name: Exp 32-60
Mean Force: 2.04479 pN
xShift in graph: -26.136311 s
yShift in graph:11459.203323 nm
Time (s)	Stage Position (nm)	Raw Force (pN)	Sm Force (pN)
23.35	0	1.78461	2.10029
23.355	0	1.984	2.09804
23.36	0	1.947	2.09325
23.365	0.867774	1.80834	2.09396
23.37	0.867774	2.03261	2.09611
23.375	0.867774	1.91515	2.09374
23.38	0.867774	1.77388	2.09112
23.385	1.28901	2.05652	2.08795
23.39	1.28901	2.33638	2.08574
23.395	1.28901	2.254	2.08257
23.4	1.28901	1.96482	2.07774
23.405	0.694617	2.31762	2.07507
23.41	0.694617	2.09354	2.07439
23.415	0.694617	1.97615	2.07051
23.42	0.694617	2.14273	2.06603
23.425	0.426735	2.00404	2.06356
23.43	0.426735	2.01963	2.05777
23.435	0.426735	1.95602	2.0542
23.44	0.426735	2.00714	2.04716
23.445	4.27713	1.75116	2.04194
23.45	4.27713	1.97947	2.0417
23.455	4.27713	2.07104	2.0402
23.46	4.27713	1.7047	2.0375
23.465	8.15135	1.78887	2.03642
23.47	8.15135	1.97704	2.03396
23.475	8.15135	1.98652	2.03497
23.48	8.15135	1.83694	2.03906
23.485	7.66567	2.36775	2.04124
23.49	7.66567	2.18959	2.04664
23.495	7.66567	2.34785	2.05387
23.5	7.66567	2.36669	2.05963
23.505	4.26233	1.91958	2.06418
23.51	4.26233	2.41188	2.0692
23.515	4.26233	2.44202	2.07613
23.52	4.26233	2.38717	2.07868
23.525	0.353802	2.41498	2.08107
23.53	0.353802	2.35269	2.08154
23.535	0.353802	2.43964	2.08077
23.54	0.353802	2.27026	2.07976
23.545	-1.18923	2.12269	2.07606
23.55	-1.18923	2.12724	2.07668
23.555	-1.18923	2.28531	2.07849
23.56	-1.18923	2.07214	2.0789
23.565	-2.4865	2.15123	2.07155
23.57	-2.4865	2.07876	2.06621
23.575	-2.4865	2.12121	2.06655
23.58	-2.4865	2.22887	2.06359
23.585	-5.28926	2.0884	2.06256
23.59	-5.28926	2.17898	2.06555
23.595	-5.28926	2.08707	2.06737
23.6	-5.28926	2.03515	2.06613
23.605	-6.38294	1.80774	2.06528
23.61	-6.38294	1.60302	2.06426
23.615	-6.38294	2.25098	2.0611
23.62	-6.38294	2.30586	2.06443
23.625	-5.46339	1.98958	2.06168
23.63	-5.46339	1.85565	2.06133
23.635	-5.46339	1.75947	2.06095
23.64	-5.46339	1.92777	2.06089
23.645	-3.85559	1.75145	2.06114
23.65	-3.85559	1.79808	2.06014
23.655	-3.85559	1.8572	2.06476
23.66	-3.85559	2.05408	2.06214
23.665	-1.88759	1.87794	2.06379
23.67	-1.88759	1.98732	2.06631
23.675	-1.88759	2.1039	2.06276
23.68	-1.88759	1.82974	2.06163
23.685	-0.448357	2.02677	2.06132
23.69	-0.448357	1.73052	2.06078
23.695	-0.448357	1.88502	2.0604
23.7	-0.448357	1.89508	2.05984
23.705	-1.36774	2.21585	2.06133
23.71	-1.36774	2.07496	2.06121
23.715	-1.36774	2.08052	2.06176
23.72	-1.36774	2.1193	2.06119
23.725	-0.894518	1.93886	2.05919
23.73	-0.894518	2.39991	2.05955
23.735	-0.894518	2.19667	2.05765
23.74	-0.894518	2.33433	2.0526
23.745	-3.70307	2.43496	2.0476
23.75	-3.70307	2.65249	2.04478
23.755	-3.70307	2.43905	2.04107
23.76	-3.70307	2.25873	2.04079
23.765	-10.4095	2.70683	2.03928
23.77	-10.4095	2.21321	2.03809
23.775	-10.4095	2.26182	2.03763
23.78	-10.4095	2.05133	2.03323
23.785	-10.7729	2.0649	2.02723
23.79	-10.7729	1.87368	2.02197
23.795	-10.7729	1.72061	2.01736
23.8	-10.7729	2.3798	2.01727
23.805	-12.7568	2.1471	2.01814
23.81	-12.7568	2.29633	2.01484
23.815	-12.7568	1.59344	2.01353
23.82	-12.7568	1.51727	2.01321
23.825	-8.7696	1.80877	2.01358
23.83	-8.7696	1.61564	2.00864
23.835	-8.7696	1.92848	2.00676
23.84	-8.7696	2.11063	2.00595
23.845	-9.59244	2.13035	2.0038
23.85	-9.59244	1.8594	2.00074
23.855	-9.59244	1.69876	2.00161
23.86	-9.59244	1.88027	2.0056
23.865	-5.45577	1.62787	2.0117
23.87	-5.45577	2.14456	2.00964
23.875	-5.45577	1.75512	2.00599
23.88	-5.45577	1.87979	2.00954
23.885	-1.5927	1.73528	2.00821
23.89	-1.5927	2.05071	2.01083
23.895	-1.5927	2.36187	2.0122
23.9	-1.5927	2.15244	2.01543
23.905	-4.54348	2.43147	2.0208
23.91	-4.54348	2.05352	2.0281
23.915	-4.54348	2.26007	2.02697
23.92	-4.54348	2.23029	2.02985
23.925	-4.01734	1.78449	2.03388
23.93	-4.01734	1.89013	2.03463
23.935	-4.01734	1.98826	2.0369
23.94	-4.01734	1.90141	2.03896
23.945	-4.68896	1.96884	2.04539
23.95	-4.68896	1.69478	2.04792
23.955	-4.68896	2.13011	2.05039
23.96	-4.68896	2.05832	2.04769
23.965	-3.4251	1.76062	2.04596
23.97	-3.4251	1.73075	2.04323
23.975	-3.4251	1.77514	2.04233
23.98	-3.4251	2.02332	2.04432
23.985	-3.40244	1.64449	2.04341
23.99	-3.40244	1.85776	2.04304
23.995	-3.40244	1.68484	2.04167
24	-3.40244	2.06336	2.03405
24.005	-4.64986	1.99147	2.02927
24.01	-4.64986	1.8921	2.02982
24.015	-4.64986	2.25869	2.02971
24.02	-4.64986	2.32193	2.02418
24.025	-7.40467	2.3404	2.02202
24.03	-7.40467	1.97116	2.0197
24.035	-7.40467	1.74695	2.01894
24.04	-7.40467	1.90749	2.01555
24.045	-6.56907	1.80548	2.01545
24.05	-6.56907	2.11289	2.01838
24.055	-6.56907	2.21575	2.01481
24.06	-6.56907	1.9515	2.01099
24.065	-2.21445	1.93957	2.00839
24.07	-2.21445	2.11886	2.01215
24.075	-2.21445	2.11633	2.0166
24.08	-2.21445	1.62262	2.01722
24.085	0.552839	2.03933	2.01911
24.09	0.552839	2.00577	2.01619
24.095	0.552839	1.96233	2.01635
24.1	0.552839	1.77787	2.01545
24.105	3.71497	2.12288	2.0183
24.11	3.71497	2.21132	2.01806
24.115	3.71497	2.21918	2.02256
24.12	3.71497	2.0426	2.02779
24.125	3.79853	1.93744	2.02848
24.13	3.79853	2.34775	2.03279
24.135	3.79853	1.7217	2.03409
24.14	3.79853	2.02404	2.03927
24.145	2.80687	2.06613	2.04013
24.15	2.80687	2.07757	2.03741
24.155	2.80687	2.33981	2.04061
24.16	2.80687	2.59516	2.03873
24.165	-0.443532	1.93944	2.03808
24.17	-0.443532	2.16949	2.03586
24.175	-0.443532	2.39383	2.03591
24.18	-0.443532	2.17934	2.03853
24.185	-2.35063	2.05969	2.03858
24.19	-2.35063	2.2349	2.03707
24.195	-2.35063	2.3794	2.03504
24.2	-2.35063	2.14041	2.03591
24.205	-4.28438	2.14448	2.03938
24.21	-4.28438	1.9436	2.03463
24.215	-4.28438	1.89997	2.0317
24.22	-4.28438	1.80497	2.03177
24.225	-1.51029	2.02817	2.03697
24.23	-1.51029	2.14062	2.03501
24.235	-1.51029	2.3079	2.03457
24.24	-1.51029	2.15867	2.03676
24.245	-1.97666	2.19628	2.03906
24.25	-1.97666	1.66525	2.04396
24.255	-1.97666	2.16948	2.04369
24.26	-1.97666	2.49438	2.04258
24.265	-4.30071	2.24855	2.04479
24.27	-4.30071	2.14738	2.04195
24.275	-4.30071	1.99544	2.03923
24.28	-4.30071	2.02732	2.03594
24.285	-3.60605	1.97527	2.03557
24.29	-3.60605	1.72196	2.03385
24.295	-3.60605	1.86393	2.03449
24.3	-3.60605	2.01647	2.03635
24.305	-2.83359	2.01946	2.03553
24.31	-2.83359	1.76089	2.03318
24.315	-2.83359	2.03339	2.03425
24.32	-2.83359	1.97355	2.03269
24.325	-4.41937	1.96641	2.03086
24.33	-4.41937	1.87212	2.02839
24.335	-4.41937	1.80616	2.02995
24.34	-4.41937	1.63344	2.03216
24.345	-3.15545	2.12697	2.03128
24.35	-3.15545	2.03915	2.03261
24.355	-3.15545	2.14743	2.04188
24.36	-3.15545	1.6742	2.04007
24.365	-3.63202	2.33469	2.04282
24.37	-3.63202	2.15645	2.04423
24.375	-3.63202	2.21464	2.04955
24.38	-3.63202	2.1898	2.05342
24.385	-2.96366	2.01126	2.05336
24.39	-2.96366	2.25846	2.05753
24.395	-2.96366	2.13804	2.05871
24.4	-2.96366	2.08718	2.05834
24.405	-6.84376	2.47551	2.05867
24.41	-6.84376	2.24177	2.05469
24.415	-6.84376	1.9878	2.04894
24.42	-6.84376	2.03529	2.04986
24.425	-8.85259	2.23605	2.04893
24.43	-8.85259	2.0486	2.04801
24.435	-8.85259	1.89488	2.0482
24.44	-8.85259	1.83614	2.04968
24.445	-4.1944	1.69657	2.04799
24.45	-4.1944	2.05674	2.04293
24.455	-4.1944	2.04532	2.04343
24.46	-4.1944	1.64957	2.04141
24.465	-1.77061	1.76327	2.03944
24.47	-1.77061	1.76725	2.03979
24.475	-1.77061	2.25629	2.0421
24.48	-1.77061	1.57676	2.03981
24.485	-0.0612157	1.97932	2.03589
24.49	-0.0612157	1.86523	2.03226
24.495	-0.0612157	2.09054	2.03285
24.5	-0.0612157	2.17892	2.03219
24.505	-3.52031	2.0368	2.03513
24.51	-3.52031	1.87927	2.03589
24.515	-3.52031	2.11504	2.02603
24.52	-3.52031	1.97199	2.0242
24.525	-3.17426	2.04708	2.02036
24.53	-3.17426	2.00845	2.01844
24.535	-3.17426	1.93369	2.01769
24.54	-3.17426	1.5726	2.01694
24.545	0.46058	1.97223	2.01774
24.55	0.46058	1.99354	2.01743
24.555	0.46058	2.02973	2.01365
24.56	0.46058	1.97865	2.01439
24.565	2.30434	2.06006	2.01713
24.57	2.30434	1.78143	2.01722
24.575	2.30434	1.93473	2.01655
24.58	2.30434	1.86689	2.01911
24.585	5.6421	1.77975	2.02238
24.59	5.6421	2.26212	2.0254
24.595	5.6421	1.91697	2.02777
24.6	5.6421	2.09703	2.02809
24.605	5.10553	2.71366	2.03125
24.61	5.10553	1.94101	2.03251
24.615	5.10553	2.4881	2.04022
24.62	5.10553	2.36208	2.0388
24.625	1.54717	2.57977	2.0364
24.63	1.54717	2.32842	2.03422
24.635	1.54717	2.34151	2.03305
24.64	1.54717	2.14313	2.03324
24.645	-1.85892	2.14352	2.03404
24.65	-1.85892	2.02842	2.03193
24.655	-1.85892	2.11109	2.03002
24.66	-1.85892	1.93802	2.02412
24.665	-1.72803	2.01452	2.01903
24.67	-1.72803	2.03182	2.01892
24.675	-1.72803	2.07573	2.01784
24.68	-1.72803	2.30112	2.01707
24.685	-3.28007	2.19864	2.0162
24.69	-3.28007	2.20894	2.01588
24.695	-3.28007	2.06388	2.01602
24.7	-3.28007	1.86862	2.01373
24.705	-4.99371	2.19054	2.01043
24.71	-4.99371	1.94081	2.01131
24.715	-4.99371	1.74462	2.0168
24.72	-4.99371	1.93512	2.01951
24.725	-3.67365	2.03848	2.02463
24.73	-3.67365	1.79709	2.02104
24.735	-3.67365	1.74456	2.02382
24.74	-3.67365	1.94113	2.02313
24.745	-5.83454	2.21777	2.02356
24.75	-5.83454	2.13011	2.02654
24.755	-5.83454	1.96241	2.02548
24.76	-5.83454	2.2461	2.02298
24.765	-2.55927	1.49885	2.02564
24.77	-2.55927	2.06372	2.02636
24.775	-2.55927	1.75875	2.02985
24.78	-2.55927	1.80185	2.0287
24.785	-1.04569	1.95114	2.02869
24.79	-1.04569	1.90028	2.03105
24.795	-1.04569	1.80261	2.03837
24.8	-1.04569	1.83273	2.04011
24.805	2.53177	1.63414	2.03908
24.81	2.53177	2.09408	2.0389
24.815	2.53177	2.03764	2.04239
24.82	2.53177	2.04262	2.04458
24.825	0.647162	1.90603	2.04682
24.83	0.647162	2.2246	2.04745
24.835	0.647162	2.20308	2.04993
24.84	0.647162	2.11083	2.05446
24.845	-0.797345	1.87277	2.05343
24.85	-0.797345	2.15967	2.05279
24.855	-0.797345	2.3582	2.05022
24.86	-0.797345	2.27492	2.04315
24.865	-5.66615	2.4521	2.04121
24.87	-5.66615	2.19199	2.03231
24.875	-5.66615	1.91389	2.02796
24.88	-5.66615	1.99417	2.02087
24.885	-5.51518	2.07144	2.01665
24.89	-5.51518	2.03046	2.0142
24.895	-5.51518	2.3395	2.01097
24.9	-5.51518	1.92462	2.0133
24.905	-4.55668	1.89522	2.01315
24.91	-4.55668	1.8795	2.01166
24.915	-4.55668	1.72694	2.01239
24.92	-4.55668	1.97749	2.01597
24.925	-4.75163	1.92612	2.01447
24.93	-4.75163	2.15801	2.01437
24.935	-4.75163	1.961	2.01218
24.94	-4.75163	1.8626	2.01136
24.945	-3.08903	1.84941	2.0079
24.95	-3.08903	1.46615	2.00766
24.955	-3.08903	1.72347	2.01053
24.96	-3.08903	2.13393	2.00691
24.965	-3.89312	2.20389	2.00729
24.97	-3.89312	2.03736	2.00974
24.975	-3.89312	2.28364	2.00981
24.98	-3.89312	1.894	2.00875
24.985	-1.20665	1.85794	2.01092
24.99	-1.20665	1.90937	2.01422
24.995	-1.20665	1.90894	2.01175
25	-1.20665	2.3912	2.01031
25.005	-0.0759707	2.07138	2.00797
25.01	-0.0759707	1.78471	2.00799
25.015	-0.0759707	2.14785	2.00618
25.02	-0.0759707	2.18824	2.01078
25.025	-4.36497	2.32394	2.01183
25.03	-4.36497	1.93079	2.01586
25.035	-4.36497	2.00822	2.01802
25.04	-4.36497	2.17127	2.02012
25.045	-4.01412	2.31174	2.02494
25.05	-4.01412	2.14842	2.02849
25.055	-4.01412	1.88956	2.0297
25.06	-4.01412	2.01153	2.03507
25.065	-4.73946	2.33136	2.03764
25.07	-4.73946	2.28096	2.04007
25.075	-4.73946	2.00785	2.03979
25.08	-4.73946	1.99832	2.0429
25.085	-6.33347	2.1177	2.04871
25.09	-6.33347	2.2368	2.05274
25.095	-6.33347	2.15849	2.05574
25.1	-6.33347	1.85164	2.06293
25.105	-6.90337	1.83782	2.06384
25.11	-6.90337	1.99973	2.06049
25.115	-6.90337	1.74519	2.05817
25.12	-6.90337	1.5885	2.05001
25.125	-4.84737	1.9228	2.0445
25.13	-4.84737	1.86389	2.04067
25.135	-4.84737	1.90283	2.03765
25.14	-4.84737	2.09398	2.03773
25.145	-3.60616	1.81615	2.0341
25.15	-3.60616	2.37902	2.0295
25.155	-3.60616	2.01353	2.03073
25.16	-3.60616	1.96102	2.03097
25.165	-3.85949	2.01091	2.03262
25.17	-3.85949	2.37614	2.03713
25.175	-3.85949	1.8802	2.03907
25.18	-3.85949	2.06587	2.0417
25.185	-3.43475	2.07989	2.03976
25.19	-3.43475	2.1162	2.0383
25.195	-3.43475	1.85973	2.04011
25.2	-3.43475	2.03942	2.04114
25.205	-4.54379	2.15867	2.04787
25.21	-4.54379	1.82463	2.05296
25.215	-4.54379	1.97927	2.05421
25.22	-4.54379	1.99174	2.05613
25.225	-4.48492	1.94222	2.05535
25.23	-4.48492	1.93178	2.05302
25.235	-4.48492	2.01567	2.05343
25.24	-4.48492	2.07822	2.05117
25.245	-1.07584	1.6913	2.05103
25.25	-1.07584	2.07274	2.05313
25.255	-1.07584	1.89403	2.05225
25.26	-1.07584	1.96377	2.05033
25.265	-3.83419	2.06318	2.0525
25.27	-3.83419	1.96405	2.05679
25.275	-3.83419	2.16966	2.05616
25.28	-3.83419	2.16555	2.04884
25.285	-4.32961	2.02048	2.05387
25.29	-4.32961	2.16251	2.05302
25.295	-4.32961	2.38721	2.05523
25.3	-4.32961	2.16142	2.05571
25.305	-1.91507	1.95499	2.05703
25.31	-1.91507	2.17687	2.05847
25.315	-1.91507	2.35349	2.05745
25.32	-1.91507	2.28331	2.05159
25.325	-2.85104	2.01444	2.04723
25.33	-2.85104	2.22003	2.04693
25.335	-2.85104	2.8115	2.04266
25.34	-2.85104	2.60985	2.03971
25.345	-10.7967	2.41338	2.03757
25.35	-10.7967	2.59959	2.03336
25.355	-10.7967	2.25133	2.03247
25.36	-10.7967	2.01979	2.03402
25.365	-7.95367	2.04065	2.03024
25.37	-7.95367	1.62823	2.03621
25.375	-7.95367	1.63527	2.04301
25.38	-7.95367	1.52658	2.04704
25.385	-3.13954	1.68947	2.04956
25.39	-3.13954	2.07975	2.04971
25.395	-3.13954	1.66368	2.04859
25.4	-3.13954	1.87471	2.04725
25.405	-3.03155	2.04886	2.04226
25.41	-3.03155	1.91992	2.04228
25.415	-3.03155	2.04547	2.04206
25.42	-3.03155	2.18291	2.04447
25.425	-6.29199	2.17335	2.04073
25.43	-6.29199	2.1913	2.04492
25.435	-6.29199	1.96227	2.04437
25.44	-6.29199	1.81403	2.04447
25.445	-4.32835	2.04558	2.04483
25.45	-4.32835	1.95275	2.04769
25.455	-4.32835	2.14591	2.04605
25.46	-4.32835	2.23773	2.04771
25.465	-6.22961	2.26028	2.04838
25.47	-6.22961	2.39824	2.04896
25.475	-6.22961	1.95848	2.0469
25.48	-6.22961	2.04751	2.04782
25.485	-4.90219	1.93602	2.04848
25.49	-4.90219	1.62907	2.04904
25.495	-4.90219	1.89525	2.04625
25.5	-4.90219	2.12156	2.04898
25.505	-5.45643	2.30248	2.0477
25.51	-5.45643	1.87753	2.04628
25.515	-5.45643	2.00353	2.04767
25.52	-5.45643	2.58139	2.04608
25.525	-7.31947	2.12435	2.04654
25.53	-7.31947	1.58458	2.0459
25.535	-7.31947	2.43919	2.04306
25.54	-7.31947	1.92168	2.04479
25.545	-7.84392	2.39468	2.04286
25.55	-7.84392	2.36014	2.04069
25.555	-7.84392	2.28242	2.04097
25.56	-7.84392	2.03473	2.04348
25.565	-6.66329	1.90798	2.04064
25.57	-6.66329	1.73937	2.04042
25.575	-6.66329	1.84073	2.03781
25.58	-6.66329	1.97775	2.0391
25.585	-5.10649	1.56738	2.03787
25.59	-5.10649	1.81979	2.0297
25.595	-5.10649	2.02057	2.02596
25.6	-5.10649	1.73266	2.02177
25.605	-0.98943	1.76273	2.01385
25.61	-0.98943	1.99391	2.00951
25.615	-0.98943	1.61745	2.0117
25.62	-0.98943	2.34867	2.0118
25.625	-2.80731	2.27486	2.01513
25.63	-2.80731	2.32985	2.02184
25.635	-2.80731	2.11835	2.02716
25.64	-2.80731	1.91831	2.0313
25.645	-0.543758	1.98057	2.03521
25.65	-0.543758	1.68169	2.03973
25.655	-0.543758	1.8742	2.03821
25.66	-0.543758	2.01595	2.03509
25.665	0.167236	1.93893	2.03597
25.67	0.167236	2.25457	2.03725
25.675	0.167236	1.9978	2.03541
25.68	0.167236	2.30398	2.03606
25.685	-1.81812	2.00947	2.03351
25.69	-1.81812	2.09052	2.0353
25.695	-1.81812	2.15206	2.0374
25.7	-1.81812	2.14897	2.03921
25.705	-0.803754	1.87356	2.04214
25.71	-0.803754	2.32688	2.0414
25.715	-0.803754	1.8923	2.0403
25.72	-0.803754	2.03733	2.04011
25.725	-1.66799	1.78339	2.03678
25.73	-1.66799	2.03614	2.03751
25.735	-1.66799	1.99811	2.03613
25.74	-1.66799	2.072	2.03498
25.745	0.979117	1.79609	2.03801
25.75	0.979117	1.96725	2.0374
25.755	0.979117	1.94413	2.03767
25.76	0.979117	1.75031	2.03518
25.765	3.45365	2.10359	2.03772
25.77	3.45365	1.90248	2.03735
25.775	3.45365	2.01108	2.03401
25.78	3.45365	2.10445	2.02911
25.785	3.4368	1.87873	2.03396
25.79	3.4368	2.19561	2.02922
25.795	3.4368	1.96739	2.03204
25.8	3.4368	2.16825	2.02978
25.805	-0.0674542	2.18973	2.02699
25.81	-0.0674542	2.20841	2.02475
25.815	-0.0674542	1.89011	2.02319
25.82	-0.0674542	2.33157	2.02237
25.825	-2.05614	2.01929	2.0264
25.83	-2.05614	2.14535	2.02594
25.835	-2.05614	2.09552	2.02708
25.84	-2.05614	1.98567	2.03008
25.845	1.38497	2.23289	2.03231
25.85	1.38497	1.98939	2.02915
25.855	1.38497	1.79965	2.03336
25.86	1.38497	1.81372	2.03463
25.865	0.990976	2.24057	2.03295
25.87	0.990976	2.05058	2.03707
25.875	0.990976	1.96469	2.03131
25.88	0.990976	2.31305	2.02665
25.885	-1.88972	2.06356	2.02331
25.89	-1.88972	2.10844	2.0215
25.895	-1.88972	2.4741	2.02379
25.9	-1.88972	2.12028	2.02444
25.905	-2.04015	1.72172	2.02705
25.91	-2.04015	1.7338	2.03078
25.915	-2.04015	2.00789	2.03053
25.92	-2.04015	2.17496	2.03266
25.925	-3.19714	1.99759	2.02647
25.93	-3.19714	2.2387	2.02382
25.935	-3.19714	1.9342	2.02209
25.94	-3.19714	2.14269	2.02459
25.945	-6.42403	2.02625	2.0284
25.95	-6.42403	2.22798	2.02899
25.955	-6.42403	2.24875	2.02938
25.96	-6.42403	2.0713	2.03283
25.965	-6.40205	2.12694	2.03133
25.97	-6.40205	2.24071	2.03628
25.975	-6.40205	2.06245	2.03803
25.98	-6.40205	2.03128	2.04072
25.985	-6.39385	1.90828	2.04155
25.99	-6.39385	1.81992	2.04213
25.995	-6.39385	1.93512	2.04074
26	-6.39385	1.83358	2.04186
26.005	-6.73611	2.14937	2.04053
26.01	-6.73611	2.05095	2.04015
26.015	-6.73611	2.13353	2.04055
26.02	-6.73611	1.96616	2.04047
26.025	-7.4708	2.24473	2.04444
26.03	-7.4708	1.6289	2.04559
26.035	-7.4708	2.07472	2.04302
26.04	-7.4708	1.9602	2.04252
26.045	-7.58194	2.20682	2.04222
26.05	-7.58194	2.16651	2.04174
26.055	-7.58194	2.07831	2.04203
26.06	-7.58194	2.05559	2.04258
26.065	-5.66951	1.87753	2.04458
26.07	-5.66951	1.82473	2.04635
26.075	-5.66951	2.14656	2.0453
26.08	-5.66951	1.79443	2.0501
26.085	-3.03649	2.09333	2.05174
26.09	-3.03649	1.87022	2.05081
26.095	-3.03649	2.04519	2.05421
26.1	-3.03649	1.70162	2.05389
26.105	-0.578396	2.15741	2.05573
26.11	-0.578396	1.89103	2.0588
26.115	-0.578396	1.82449	2.06132
26.12	-0.578396	2.03365	2.06339
26.125	3.37035	1.76658	2.06498
26.13	3.37035	1.80461	2.06959
26.135	3.37035	1.99215	2.06855
26.14	3.37035	1.93581	2.06851
26.145	2.81639	2.14902	2.06897
26.15	2.81639	2.04607	2.06625
26.155	2.81639	1.94595	2.06387
26.16	2.81639	2.2508	2.06465
26.165	1.13326	1.99016	2.06637
26.17	1.13326	2.15417	2.06603
26.175	1.13326	1.62969	2.06445
26.18	1.13326	1.73009	2.06481
26.185	2.03439	2.12885	2.05782
26.19	2.03439	2.26208	2.05823
26.195	2.03439	2.4753	2.05664
26.2	2.03439	2.21204	2.05268
26.205	0.179872	2.18856	2.04994
26.21	0.179872	2.2214	2.04792
26.215	0.179872	2.17522	2.04452
26.22	0.179872	2.39274	2.04161
26.225	-0.185986	2.214	2.03492
26.23	-0.185986	2.05489	2.03667
26.235	-0.185986	2.12042	2.04042
26.24	-0.185986	2.05691	2.04051
26.245	3.01721	1.93159	2.04327
26.25	3.01721	1.90844	2.04679
26.255	3.01721	1.83289	2.0499
26.26	3.01721	1.90615	2.05143
26.265	6.34185	1.79025	2.05301
26.27	6.34185	2.09548	2.05199
26.275	6.34185	2.3042	2.05072
26.28	6.34185	2.12678	2.04953
26.285	6.03783	1.84514	2.05032
26.29	6.03783	1.82832	2.04661
26.295	6.03783	2.16515	2.04495
26.3	6.03783	1.91928	2.04309
26.305	6.36086	2.19759	2.04072
26.31	6.36086	2.24437	2.03727
26.315	6.36086	2.41079	2.03681
26.32	6.36086	2.06911	2.03818
26.325	4.70136	2.22576	2.04151
26.33	4.70136	2.50365	2.0367
26.335	4.70136	2.31144	2.04138
26.34	4.70136	2.00129	2.04082
26.345	2.05039	2.32853	2.04506
26.35	2.05039	2.20092	2.04592
26.355	2.05039	2.17582	2.05093
26.36	2.05039	2.10927	2.05076
26.365	-1.36848	2.0684	2.05165
26.37	-1.36848	2.44953	2.05427
26.375	-1.36848	2.2111	2.05349
26.38	-1.36848	2.43	2.05887
26.385	-5.65773	2.20865	2.0611
26.39	-5.65773	2.05924	2.06397
26.395	-5.65773	2.15511	2.06811
26.4	-5.65773	2.19931	2.07102
26.405	-6.39372	1.87952	2.07121
26.41	-6.39372	1.80033	2.07294
26.415	-6.39372	1.90773	2.07032
26.42	-6.39372	1.97356	2.06953
26.425	-5.06655	2.0157	2.07125
26.43	-5.06655	2.03397	2.07487
26.435	-5.06655	1.53299	2.07321
26.44	-5.06655	1.97501	2.06848
26.445	-5.29368	1.98213	2.06559
26.45	-5.29368	1.62601	2.05731
26.455	-5.29368	1.95113	2.05193
26.46	-5.29368	2.04521	2.05027
26.465	0.356197	1.72741	2.04856
26.47	0.356197	1.83308	2.04558
26.475	0.356197	1.56551	2.04633
26.48	0.356197	2.23868	2.044
26.485	-1.49204	2.41053	2.043
26.49	-1.49204	1.91722	2.04362
26.495	-1.49204	2.09904	2.04762
26.5	-1.49204	2.29073	2.04838
26.505	-3.97451	2.14775	2.04665
26.51	-3.97451	2.30333	2.04898
26.515	-3.97451	2.21068	2.04841
26.52	-3.97451	2.03052	2.0514
26.525	-2.74835	1.83799	2.05079
26.53	-2.74835	2.12458	2.05069
26.535	-2.74835	1.70859	2.04858
26.54	-2.74835	1.69954	2.05596
26.545	0.534678	1.79276	2.05587
26.55	0.534678	2.01911	2.05596
26.555	0.534678	1.92729	2.05937
26.56	0.534678	1.72936	2.05871
26.565	2.45414	2.0099	2.05853
26.57	2.45414	2.01557	2.05662
26.575	2.45414	2.16095	2.05617
26.58	2.45414	1.6611	2.05301
26.585	5.51018	2.2665	2.05341
26.59	5.51018	2.03719	2.05328
26.595	5.51018	2.29792	2.05232
26.6	5.51018	2.13255	2.0503
26.605	2.55879	2.20777	2.05148
26.61	2.55879	2.13961	2.04876
26.615	2.55879	1.98144	2.04606
26.62	2.55879	2.08929	2.04742
26.625	-0.0815486	1.95441	2.04232
26.63	-0.0815486	2.30975	2.03989
26.635	-0.0815486	2.02983	2.03811
26.64	-0.0815486	2.28297	2.03741
26.645	-0.740043	2.35303	2.04096
26.65	-0.740043	2.44364	2.04319
26.655	-0.740043	2.06523	2.0428
26.66	-0.740043	2.12068	2.04083
26.665	1.04882	1.98648	2.04455
26.67	1.04882	1.90976	2.04898
26.675	1.04882	2.328	2.05197
26.68	1.04882	1.99493	2.05369
26.685	2.30422	1.56309	2.05317
26.69	2.30422	1.65085	2.0571
26.695	2.30422	1.97016	2.05902
26.7	2.30422	1.63863	2.05687
26.705	6.13385	1.66927	2.06255
26.71	6.13385	2.02054	2.06453
26.715	6.13385	2.04878	2.06478
26.72	6.13385	1.8746	2.06826
26.725	6.95871	2.46833	2.06863
26.73	6.95871	1.97816	2.07275
26.735	6.95871	1.95399	2.06693
26.74	6.95871	2.18343	2.06287
26.745	3.83419	2.46114	2.06125
26.75	3.83419	2.008	2.05945
26.755	3.83419	1.73346	2.05228
26.76	3.83419	2.06822	2.0495
26.765	4.87009	1.84882	2.04549
26.77	4.87009	2.09275	2.03811
26.775	4.87009	2.03296	2.03874
26.78	4.87009	2.29436	2.03713
26.785	5.80328	1.91358	2.03591
26.79	5.80328	2.59109	2.03743
26.795	5.80328	1.8189	2.04325
26.8	5.80328	2.17405	2.04847
26.805	4.71824	2.2641	2.04854
26.81	4.71824	2.13117	2.05039
26.815	4.71824	2.22556	2.05503
26.82	4.71824	2.21835	2.05571
26.825	3.71398	2.02337	2.05885
26.83	3.71398	1.90691	2.06371
26.835	3.71398	2.54424	2.07314
26.84	3.71398	2.29789	2.0745
26.845	3.78268	1.90456	2.08087
26.85	3.78268	2.12455	2.07803
26.855	3.78268	2.32027	2.07539
26.86	3.78268	1.90067	2.07108
26.865	5.47934	1.83611	2.06835
26.87	5.47934	2.20564	2.06699
26.875	5.47934	1.93538	2.06542
26.88	5.47934	1.96514	2.06764
26.885	1.43472	2.25033	2.0631
26.89	1.43472	2.13801	2.06324
26.895	1.43472	2.41752	2.05902
26.9	1.43472	2.38086	2.05412
26.905	-3.35291	2.15988	2.05116
26.91	-3.35291	1.68017	2.05343
26.915	-3.35291	2.17584	2.05172
26.92	-3.35291	2.35527	2.05336
26.925	-6.30476	2.27556	2.05328
26.93	-6.30476	2.18917	2.05143
26.935	-6.30476	1.98155	2.05443
26.94	-6.30476	1.93014	2.06488
26.945	-6.54585	2.16927	2.07256
26.95	-6.54585	1.76488	2.07312
26.955	-6.54585	2.19967	2.07614
26.96	-6.54585	2.15088	2.08502
26.965	-5.84343	2.07031	2.0849
26.97	-5.84343	2.07919	2.08611
26.975	-5.84343	1.87	2.08745
26.98	-5.84343	1.98229	2.08075
26.985	-2.98217	1.65046	2.08369
26.99	-2.98217	2.00068	2.08211
26.995	-2.98217	1.75345	2.08305
27	-2.98217	1.91691	2.07802
27.005	1.91191	1.56703	2.0799
27.01	1.91191	1.86691	2.08198
27.015	1.91191	1.89832	2.07827
27.02	1.91191	1.46514	2.08315
27.025	7.80912	2.09465	2.08596
27.03	7.80912	1.67537	2.08758
27.035	7.80912	2.00052	2.08747
27.04	7.80912	1.86306	2.09097
27.045	6.65716	2.28697	2.08649
27.05	6.65716	2.32016	2.08807
27.055	6.65716	2.02561	2.08977
27.06	6.65716	2.11425	2.08815
27.065	6.27015	2.19811	2.09042
27.07	6.27015	2.07881	2.0866
27.075	6.27015	2.33283	2.086
27.08	6.27015	2.65133	2.08657
27.085	-1.04571	2.6137	2.08742
27.09	-1.04571	2.404	2.0829
27.095	-1.04571	2.68026	2.08028
27.1	-1.04571	2.01088	2.08119
27.105	-2.40662	1.86585	2.07879
27.11	-2.40662	1.77316	2.07166
27.115	-2.40662	1.8641	2.07354
27.12	-2.40662	1.84372	2.07488
27.125	-2.79255	1.93033	2.07125
27.13	-2.79255	2.17894	2.07462
27.135	-2.79255	1.85106	2.07624
27.14	-2.79255	2.04425	2.0731
27.145	1.41467	1.85707	2.07415
27.15	1.41467	1.85775	2.06718
27.155	1.41467	2.1442	2.06315
27.16	1.41467	2.29532	2.0599
27.165	1.31748	1.94748	2.06337
27.17	1.31748	2.15199	2.0638
27.175	1.31748	1.9016	2.0638
27.18	1.31748	2.14155	2.05987
27.185	-1.40618	2.29807	2.05697
27.19	-1.40618	2.61854	2.05662
27.195	-1.40618	2.42647	2.0602
27.2	-1.40618	2.02623	2.05694
27.205	-0.736294	1.94375	2.06128
27.21	-0.736294	2.56589	2.0593
27.215	-0.736294	2.00882	2.05732
27.22	-0.736294	2.1709	2.05203
27.225	-1.68064	2.0105	2.04852
27.23	-1.68064	1.79146	2.04968
27.235	-1.68064	2.27443	2.04763
27.24	-1.68064	1.79506	2.05094
27.245	-0.868113	2.27858	2.04255
27.25	-0.868113	1.95219	2.03991
27.255	-0.868113	2.19851	2.04061
27.26	-0.868113	1.94337	2.04669
27.265	1.06166	1.69384	2.04905
27.27	1.06166	2.3412	2.05133
27.275	1.06166	2.37649	2.05857
27.28	1.06166	2.19701	2.06009
27.285	0.421912	2.28297	2.06292
27.29	0.421912	2.26669	2.06765
27.295	0.421912	2.13865	2.07158
27.3	0.421912	1.9789	2.06889
27.305	0.255394	2.34527	2.07208
27.31	0.255394	2.10055	2.07094
27.315	0.255394	2.36062	2.06974
27.32	0.255394	1.83948	2.06679
27.325	-1.32009	2.15817	2.06486
27.33	-1.32009	2.08131	2.06067
27.335	-1.32009	1.99227	2.05964
27.34	-1.32009	2.08831	2.05559
27.345	-0.134636	2.03255	2.05147
27.35	-0.134636	1.99665	2.04254
27.355	-0.134636	1.88204	2.04317
27.36	-0.134636	1.60046	2.0494
27.365	0.0565487	2.0903	2.05064
27.37	0.0565487	1.97154	2.04824
27.375	0.0565487	1.83944	2.05012
27.38	0.0565487	2.27594	2.04705
27.385	0.381559	2.12844	2.04585
27.39	0.381559	1.93302	2.04737
27.395	0.381559	2.24384	2.05127
27.4	0.381559	1.71395	2.04947
27.405	2.16077	1.974	2.05341
27.41	2.16077	1.83147	2.05432
27.415	2.16077	2.0301	2.05212
27.42	2.16077	2.21999	2.05272
27.425	-0.659702	2.35452	2.05147
27.43	-0.659702	1.87944	2.05302
27.435	-0.659702	1.89583	2.05001
27.44	-0.659702	1.94639	2.05233
27.445	-0.89156	2.29196	2.04177
27.45	-0.89156	1.83928	2.03431
27.455	-0.89156	2.20394	2.02942
27.46	-0.89156	1.99967	2.02703
27.465	1.60111	1.95035	2.0226
27.47	1.60111	1.53635	2.02411
27.475	1.60111	1.72445	2.02368
27.48	1.60111	1.98766	2.02024
27.485	5.94166	1.77483	2.03081
27.49	5.94166	1.98462	2.02838
27.495	5.94166	1.15388	2.03297
27.5	5.94166	1.4868	2.03403
27.505	8.64607	1.98703	2.03661
27.51	8.64607	2.18082	2.03617
27.515	8.64607	2.10546	2.03837
27.52	8.64607	2.12899	2.04603
27.525	6.34599	2.19577	2.04305
27.53	6.34599	2.2489	2.04199
27.535	6.34599	1.96118	2.04113
27.54	6.34599	2.4775	2.03667
27.545	2.4932	2.26069	2.03835
27.55	2.4932	2.0148	2.03587
27.555	2.4932	2.64263	2.03433
27.56	2.4932	1.91005	2.03177
27.565	1.02514	1.99347	2.0275
27.57	1.02514	1.90027	2.02032
27.575	1.02514	1.88332	2.02297
27.58	1.02514	1.90969	2.02455
27.585	-0.165602	2.54749	2.02111
27.59	-0.165602	2.20463	2.02133
27.595	-0.165602	1.98776	2.0236
27.6	-0.165602	1.77886	2.0236
27.605	2.13718	2.07406	2.02706
27.61	2.13718	2.49497	2.02679
27.615	2.13718	1.89849	2.03306
27.62	2.13718	1.62194	2.03681
27.625	4.75111	2.03354	2.04032
27.63	4.75111	1.62	2.0419
27.635	4.75111	2.05843	2.0395
27.64	4.75111	2.00452	2.03792
27.645	5.10124	2.43828	2.03952
27.65	5.10124	1.67507	2.036
27.655	5.10124	2.25572	2.04112
27.66	5.10124	2.23621	2.04198
27.665	0.399022	2.07251	2.04372
27.67	0.399022	2.00846	2.04412
27.675	0.399022	2.02608	2.04162
27.68	0.399022	2.0581	2.03655
27.685	-0.561988	1.83719	2.03989
27.69	-0.561988	2.53244	2.04179
27.695	-0.561988	1.55162	2.04412
27.7	-0.561988	1.67355	2.04575
27.705	6.65523	1.5322	2.05068
27.71	6.65523	1.70268	2.04999
27.715	6.65523	2.11802	2.0495
27.72	6.65523	2.16099	2.05112
27.725	4.10239	2.12804	2.05593
27.73	4.10239	1.66295	2.05994
27.735	4.10239	2.85908	2.05796
27.74	4.10239	2.0291	2.05869
27.745	0.212209	2.25855	2.05775
27.75	0.212209	2.38508	2.06604
27.755	0.212209	2.21328	2.07154
27.76	0.212209	2.15385	2.06869
27.765	0.79103	2.16611	2.06591
27.77	0.79103	2.46674	2.06484
27.775	0.79103	2.04077	2.06311
27.78	0.79103	2.26889	2.06239
27.785	1.06619	2.11093	2.05806
27.79	1.06619	1.83189	2.05827
27.795	1.06619	2.43663	2.05534
27.8	1.06619	1.88781	2.05441
27.805	4.88954	1.8238	2.05675
27.81	4.88954	2.08648	2.05201
27.815	4.88954	1.66948	2.05442
27.82	4.88954	1.63559	2.05693
27.825	6.49313	2.10703	2.05804
27.83	6.49313	2.31724	2.05785
27.835	6.49313	1.73464	2.06105
27.84	6.49313	2.01365	2.05646
27.845	9.08394	2.318	2.05757
27.85	9.08394	2.03288	2.0625
27.855	9.08394	2.34599	2.06508
27.86	9.08394	1.85484	2.06038
27.865	10.0057	2.23347	2.05328
27.87	10.0057	2.46844	2.05428
27.875	10.0057	2.3264	2.0588
27.88	10.0057	1.99943	2.05542
27.885	9.24702	2.03334	2.05686
27.89	9.24702	1.969	2.05376
27.895	9.24702	2.09447	2.05307
27.9	9.24702	1.88778	2.04579
27.905	8.58366	2.23116	2.05003
27.91	8.58366	2.06159	2.04743
27.915	8.58366	2.00711	2.04471
27.92	8.58366	2.06991	2.04255
27.925	8.35342	1.96743	2.04132
27.93	8.35342	1.84257	2.04449
27.935	8.35342	2.2174	2.04821
27.94	8.35342	2.08779	2.05259
27.945	3.42371	2.18161	2.05051
27.95	3.42371	2.45626	2.05702
27.955	3.42371	2.33751	2.06055
27.96	3.42371	2.13401	2.06647
27.965	0.0671724	1.94989	2.0722
27.97	0.0671724	2.1146	2.07346
27.975	0.0671724	2.02144	2.072
27.98	0.0671724	2.12937	2.06955
27.985	2.0152	1.78799	2.07127
27.99	2.0152	1.84834	2.05925
27.995	2.0152	1.89031	2.05836
28	2.0152	1.99062	2.05653
28.005	4.18368	2.04296	2.05057
28.01	4.18368	1.69866	2.04868
28.015	4.18368	1.90058	2.04806
28.02	4.18368	1.99668	2.04601
28.025	5.42461	1.95444	2.04214
28.03	5.42461	2.12329	2.04143
28.035	5.42461	1.81107	2.04093
28.04	5.42461	1.98315	2.03703
28.045	6.58988	2.18137	2.03786
28.05	6.58988	2.1669	2.03421
28.055	6.58988	2.25037	2.0348
28.06	6.58988	2.16481	2.03531
28.065	3.84639	2.15266	2.03441
28.07	3.84639	2.24704	2.03566
28.075	3.84639	2.013	2.03762
28.08	3.84639	1.86368	2.03462
28.085	4.84649	2.23322	2.02886
28.09	4.84649	2.08385	2.03068
28.095	4.84649	2.31672	2.02894
28.1	4.84649	2.48566	2.02793
28.105	2.82546	2.0395	2.02658
28.11	2.82546	1.59885	2.02007
28.115	2.82546	1.77813	2.01955
28.12	2.82546	1.99961	2.02102
28.125	2.60462	2.07819	2.01858
28.13	2.60462	1.69249	2.01752
28.135	2.60462	1.76515	2.01891
28.14	2.60462	1.74573	2.01983
28.145	4.90465	1.93495	2.01854
28.15	4.90465	1.70308	2.01748
28.155	4.90465	2.10273	2.01863
28.16	4.90465	1.99364	2.01572
28.165	8.38301	1.96079	2.01695
28.17	8.38301	1.85459	2.01667
28.175	8.38301	1.88473	2.01624
28.18	8.38301	2.34537	2.01292
28.185	5.36434	2.43451	2.0152
28.19	5.36434	2.27893	2.01405
28.195	5.36434	2.32232	2.01351
28.2	5.36434	2.2101	2.01063
28.205	4.91398	2.02926	2.01163
28.21	4.91398	2.1303	2.00923
28.215	4.91398	2.28136	2.00802
28.22	4.91398	2.24553	2.00868
28.225	3.57719	2.01304	2.00833
28.23	3.57719	1.88092	2.01017
28.235	3.57719	1.83714	2.01168
28.24	3.57719	1.64497	2.01973
28.245	7.36534	1.93886	2.02355
28.25	7.36534	2.0738	2.02517
28.255	7.36534	1.78347	2.02366
28.26	7.36534	2.02228	2.02191
28.265	4.86296	2.091	2.02299
28.27	4.86296	1.95943	2.01979
28.275	4.86296	2.07532	2.01871
28.28	4.86296	1.96916	2.01909
28.285	3.33602	2.21817	2.01639
28.29	3.33602	1.71714	2.0175
28.295	3.33602	1.91603	2.01698
28.3	3.33602	2.06804	2.01533
28.305	2.456	1.94769	2.01516
28.31	2.456	1.87464	2.01025
28.315	2.456	1.99536	2.0114
28.32	2.456	1.79567	2.01389
28.325	1.64081	1.83385	2.01207
28.33	1.64081	1.80467	2.01365
28.335	1.64081	1.73539	2.01415
28.34	1.64081	1.91826	2.01437
28.345	5.16626	1.83738	2.01139
28.35	5.16626	2.21599	2.00908
28.355	5.16626	1.89688	2.00282
28.36	5.16626	1.68821	2.00136
28.365	8.06389	1.80261	2.00355
28.37	8.06389	2.38225	2.00342
28.375	8.06389	2.22154	2.00679
28.38	8.06389	2.21995	2.0072
28.385	7.27824	2.13912	2.01883
28.39	7.27824	2.12612	2.02403
28.395	7.27824	1.83934	2.02696
28.4	7.27824	1.98715	2.02788
28.405	6.35185	2.00405	2.03252
28.41	6.35185	1.93661	2.03481
28.415	6.35185	2.18611	2.03804
28.42	6.35185	1.97867	2.04058
28.425	6.62499	2.02723	2.04076
28.43	6.62499	1.63125	2.04214
28.435	6.62499	2.07332	2.03552
28.44	6.62499	2.10078	2.03078
28.445	5.61333	2.03412	2.02599
28.45	5.61333	1.88993	2.02169
28.455	5.61333	2.55775	2.0214
28.46	5.61333	2.09483	2.02172
28.465	4.93891	2.01157	2.02281
28.47	4.93891	2.01655	2.02478
28.475	4.93891	2.07958	2.02471
28.48	4.93891	2.20726	2.02602
28.485	2.70917	2.28244	2.02775
28.49	2.70917	2.60036	2.02889
28.495	2.70917	2.23439	2.03038
28.5	2.70917	2.05351	2.02926
28.505	1.33866	1.8385	2.03008
28.51	1.33866	1.86588	2.03145
28.515	1.33866	1.80839	2.03007
28.52	1.33866	1.57715	2.02655
28.525	4.39665	1.88797	2.02895
28.53	4.39665	1.99266	2.02905
28.535	4.39665	1.85033	2.02683
28.54	4.39665	1.92363	2.01841
28.545	5.76461	1.92991	2.01848
28.55	5.76461	2.01506	2.01627
28.555	5.76461	2.14921	2.01172
28.56	5.76461	1.7548	2.01321
28.565	7.71849	2.28077	2.0142
28.57	7.71849	2.4041	2.01411
28.575	7.71849	2.06341	2.01686
28.58	7.71849	2.17312	2.01949
28.585	9.98787	1.9139	2.02371
28.59	9.98787	2.25486	2.02495
28.595	9.98787	1.78372	2.02563
28.6	9.98787	2.08288	2.02582
28.605	10.479	1.85341	2.0234
28.61	10.479	1.89177	2.0284
28.615	10.479	1.82067	2.03235
28.62	10.479	1.76464	2.03665
28.625	10.813	2.33964	2.03516
28.63	10.813	2.11966	2.03385
28.635	10.813	2.86774	2.03687
28.64	10.813	2.29028	2.0339
28.645	11.4809	2.04124	2.03454
28.65	11.4809	2.02836	2.03797
28.655	11.4809	2.17106	2.04024
28.66	11.4809	2.33398	2.0387
28.665	8.43956	2.32037	2.03582
28.67	8.43956	2.21698	2.03037
28.675	8.43956	1.87295	2.02966
28.68	8.43956	2.02478	2.03148
28.685	10.3486	1.67617	2.04021
28.69	10.3486	1.95634	2.03641
28.695	10.3486	1.79446	2.03323
28.7	10.3486	1.88853	2.03626
28.705	7.86603	2.18052	2.03909
28.71	7.86603	2.06124	2.03646
28.715	7.86603	2.24055	2.03997
28.72	7.86603	2.48001	2.03962
28.725	0.214671	2.23933	2.04208
28.73	0.214671	2.14496	2.04161
28.735	0.214671	2.05545	2.04292
28.74	0.214671	1.95211	2.04325
28.745	0.706901	1.79575	2.03721
28.75	0.706901	1.82559	2.03352
28.755	0.706901	2.15684	2.0331
28.76	0.706901	1.9215	2.03319
28.765	-0.219905	1.883	2.03149
28.77	-0.219905	1.73607	2.03081
28.775	-0.219905	2.2013	2.03624
28.78	-0.219905	2.08518	2.03795
28.785	2.18592	1.74501	2.03939
28.79	2.18592	1.36782	2.03821
28.795	2.18592	1.72403	2.03629
28.8	2.18592	1.69352	2.03903
28.805	7.45872	1.60851	2.04023
28.81	7.45872	2.09769	2.03861
28.815	7.45872	1.97455	2.04294
28.82	7.45872	1.98688	2.03936
28.825	7.44762	2.07352	2.03714
28.83	7.44762	2.09955	2.03591
28.835	7.44762	2.2303	2.0347
28.84	7.44762	1.86048	2.0404
28.845	8.03078	1.98697	2.03789
28.85	8.03078	1.85702	2.04314
28.855	8.03078	1.9709	2.0456
28.86	8.03078	2.40196	2.04805
28.865	6.69308	2.08742	2.05085
28.87	6.69308	2.23686	2.05612
28.875	6.69308	2.23184	2.05817
28.88	6.69308	2.08914	2.05524
28.885	4.11427	2.52545	2.06079
28.89	4.11427	1.8392	2.05411
28.895	4.11427	2.19064	2.05233
28.9	4.11427	2.18568	2.05382
28.905	2.41716	2.21612	2.05263
28.91	2.41716	1.84832	2.05772
28.915	2.41716	1.64642	2.05723
28.92	2.41716	1.63568	2.05319
28.925	8.34455	1.90709	2.05202
28.93	8.34455	2.21007	2.0523
28.935	8.34455	2.51356	2.05108
28.94	8.34455	1.68992	2.05519
28.945	10.5745	1.77942	2.05392
28.95	10.5745	2.34	2.05726
28.955	10.5745	2.17521	2.05584
28.96	10.5745	2.29289	2.05132
28.965	5.95917	2.4487	2.05172
28.97	5.95917	1.9765	2.04825
28.975	5.95917	2.26485	2.04512
28.98	5.95917	2.03245	2.04284
28.985	4.86024	2.33967	2.04671
28.99	4.86024	2.3156	2.0481
28.995	4.86024	1.98979	2.04807
29	4.86024	1.86199	2.04954
29.005	5.7203	2.01079	2.05148
29.01	5.7203	1.84832	2.04665
29.015	5.7203	1.69375	2.04884
29.02	5.7203	1.73936	2.05137
29.025	8.342	2.12569	2.05102
29.03	8.342	2.06122	2.05146
29.035	8.342	2.13826	2.05129
29.04	8.342	1.73108	2.05063
29.045	12.7396	1.72951	2.05778
29.05	12.7396	2.20653	2.06131
29.055	12.7396	2.13597	2.06303
29.06	12.7396	1.98606	2.06829
29.065	13.7846	2.19226	2.06769
29.07	13.7846	1.91915	2.07146
29.075	13.7846	2.17955	2.06986
29.08	13.7846	1.93906	2.06778
29.085	15.967	2.05099	2.06832
29.09	15.967	2.49	2.06439
29.095	15.967	2.00117	2.06087
29.1	15.967	2.31418	2.05574
29.105	10.2866	2.33087	2.0557
29.11	10.2866	2.10129	2.05808
29.115	10.2866	2.17386	2.05238
29.12	10.2866	2.35321	2.05026
29.125	8.45435	1.97163	2.0479
29.13	8.45435	2.04393	2.04642
29.135	8.45435	2.68074	2.04435
29.14	8.45435	2.19262	2.03664
29.145	6.76538	2.11042	2.03714
29.15	6.76538	2.19147	2.03394
29.155	6.76538	1.9082	2.02999
29.16	6.76538	2.68546	2.02751
29.165	1.92539	2.28433	2.02656
29.17	1.92539	1.9123	2.03199
29.175	1.92539	2.09859	2.03738
29.18	1.92539	1.90177	2.03787
29.185	4.48783	1.90178	2.03478
29.19	4.48783	2.09111	2.03168
29.195	4.48783	1.82759	2.03463
29.2	4.48783	2.13256	2.03836
29.205	7.11029	1.74434	2.03913
29.21	7.11029	1.72446	2.03934
29.215	7.11029	2.10129	2.03968
29.22	7.11029	1.88986	2.03485
29.225	5.98536	2.16453	2.03787
29.23	5.98536	2.00867	2.03921
29.235	5.98536	2.53617	2.04224
29.24	5.98536	2.19608	2.03726
29.245	6.85726	1.94838	2.03387
29.25	6.85726	1.94497	2.03318
29.255	6.85726	2.02071	2.03508
29.26	6.85726	1.66907	2.03273
29.265	7.38241	2.14313	2.03461
29.27	7.38241	2.13791	2.03786
29.275	7.38241	1.70165	2.04007
29.28	7.38241	2.24542	2.04232
29.285	6.5112	2.06757	2.0446
29.29	6.5112	1.67892	2.04114
29.295	6.5112	2.09008	2.044
29.3	6.5112	2.08053	2.04812
29.305	5.35233	1.86702	2.04434
29.31	5.35233	2.14012	2.04296
29.315	5.35233	2.03635	2.04252
29.32	5.35233	2.35536	2.04016
29.325	4.47385	1.82507	2.04296
29.33	4.47385	1.86429	2.04222
29.335	4.47385	2.15321	2.04286
29.34	4.47385	1.83432	2.04263
29.345	9.47688	1.50471	2.03781
29.35	9.47688	1.46864	2.0349
29.355	9.47688	1.85272	2.03907
29.36	9.47688	2.211	2.03632
29.365	10.9481	1.82644	2.03481
29.37	10.9481	1.87357	2.03638
29.375	10.9481	1.99828	2.03624
29.38	10.9481	2.08269	2.03867
29.385	11.7115	1.8799	2.03883
29.39	11.7115	1.74664	2.03329
29.395	11.7115	1.89008	2.03074
29.4	11.7115	1.86754	2.03165
29.405	13.9466	1.78685	2.02388
29.41	13.9466	1.96486	2.02075
29.415	13.9466	1.75321	2.00899
29.42	13.9466	2.19431	2.00204
29.425	15.7139	2.17991	2.001
29.43	15.7139	1.95645	1.99761
29.435	15.7139	1.898	1.99937
29.44	15.7139	2.20057	2.00114
29.445	14.0999	1.98845	1.99655
29.45	14.0999	2.15574	1.99474
29.455	14.0999	2.41744	1.99193
29.46	14.0999	2.1964	1.99716
29.465	11.6732	2.32726	1.99795
29.47	11.6732	1.9616	1.99664
29.475	11.6732	2.28077	1.99722
29.48	11.6732	2.40089	1.99631
29.485	7.57151	2.33847	1.99656
29.49	7.57151	1.83688	1.99265
29.495	7.57151	1.973	1.99046
29.5	7.57151	1.9203	1.99411
29.505	6.97478	2.05301	1.99527
29.51	6.97478	1.77386	1.99597
29.515	6.97478	2.03794	1.99707
29.52	6.97478	2.02252	1.99435
29.525	9.54203	1.96222	1.99182
29.53	9.54203	2.35311	1.9974
29.535	9.54203	2.29161	1.99592
29.54	9.54203	1.78843	1.99688
29.545	10.4442	2.02048	2.00393
29.55	10.4442	2.14541	2.00502
29.555	10.4442	1.82503	2.00351
29.56	10.4442	1.99581	2.00351
29.565	9.06652	1.94245	2.00118
29.57	9.06652	1.95382	1.99822
29.575	9.06652	2.20116	1.99365
29.58	9.06652	2.10473	1.99276
29.585	7.51161	2.0044	1.99094
29.59	7.51161	2.0272	1.99013
29.595	7.51161	2.00314	1.99159
29.6	7.51161	1.708	1.99461
29.605	6.58083	2.73516	1.99504
29.61	6.58083	2.05259	1.9958
29.615	6.58083	1.9495	1.99557
29.62	6.58083	2.33169	1.99608
29.625	2.0863	2.3395	1.99966
29.63	2.0863	2.21678	2.00181
29.635	2.0863	2.05985	2.00232
29.64	2.0863	2.12137	2.00825
29.645	-0.532099	1.93522	2.01254
29.65	-0.532099	2.20252	2.01625
29.655	-0.532099	1.40682	2.01594
29.66	-0.532099	1.59232	2.0201
29.665	3.19721	1.49764	2.02212
29.67	3.19721	1.58157	2.02425
29.675	3.19721	1.80774	2.02326
29.68	3.19721	1.75624	2.02781
29.685	7.15818	2.07982	2.03133
29.69	7.15818	2.07999	2.02815
29.695	7.15818	1.6278	2.02504
29.7	7.15818	1.6452	2.02458
29.705	8.29182	1.84865	2.02173
29.71	8.29182	2.27251	2.01534
29.715	8.29182	1.80429	2.0158
29.72	8.29182	1.96812	2.0127
29.725	8.96408	1.94925	2.01387
29.73	8.96408	2.07191	2.01548
29.735	8.96408	2.03468	2.01639
29.74	8.96408	2.14123	2.00995
29.745	10.4504	1.97403	2.01442
29.75	10.4504	2.31715	2.01883
29.755	10.4504	2.06234	2.01792
29.76	10.4504	2.09126	2.01598
29.765	8.10123	1.78008	2.01624
29.77	8.10123	1.86879	2.01343
29.775	8.10123	1.88248	2.01094
29.78	8.10123	2.26546	2.00979
29.785	6.17936	2.09582	2.00958
29.79	6.17936	2.1643	2.00721
29.795	6.17936	2.39067	2.00929
29.8	6.17936	2.20071	2.01171
29.805	7.28141	1.92819	2.01389
29.81	7.28141	1.86696	2.01607
29.815	7.28141	1.90447	2.01433
29.82	7.28141	1.73776	2.02183
29.825	7.83373	1.89378	2.02752
29.83	7.83373	1.73501	2.03204
29.835	7.83373	1.68037	2.03423
29.84	7.83373	2.07117	2.03595
29.845	11.112	1.98154	2.04177
29.85	11.112	1.81047	2.04319
29.855	11.112	1.51185	2.04893
29.86	11.112	1.92981	2.04213
29.865	12.3161	2.18715	2.04085
29.87	12.3161	1.87771	2.04548
29.875	12.3161	2.23519	2.04482
29.88	12.3161	2.21616	2.04015
29.885	8.21457	2.13358	2.0404
29.89	8.21457	2.47951	2.03968
29.895	8.21457	2.17969	2.03867
29.9	8.21457	2.26418	2.03665
29.905	5.7391	1.8362	2.03485
29.91	5.7391	2.20777	2.04107
29.915	5.7391	2.16818	2.04664
29.92	5.7391	1.96921	2.04934
29.925	5.38343	2.09369	2.04935
29.93	5.38343	2.63985	2.04873
29.935	5.38343	2.31159	2.05044
29.94	5.38343	1.57675	2.0499
29.945	9.77568	1.8868	2.04809
29.95	9.77568	1.94186	2.05213
29.955	9.77568	1.86827	2.05493
29.96	9.77568	1.77196	2.05628
29.965	9.10432	2.24253	2.05467
29.97	9.10432	2.01439	2.05228
29.975	9.10432	2.08005	2.05494
29.98	9.10432	2.4434	2.05559
29.985	6.03998	2.49197	2.05377
29.99	6.03998	1.68823	2.05633
29.995	6.03998	2.2889	2.05782
30	6.03998	2.41812	2.05719
30.005	7.67865	1.82793	2.05379
30.01	7.67865	1.85727	2.05066
30.015	7.67865	1.79984	2.05129
30.02	7.67865	1.75463	2.05432
30.025	11.1885	1.77066	2.0554
30.03	11.1885	1.84626	2.05429
30.035	11.1885	2.33193	2.0496
30.04	11.1885	2.05203	2.0482
30.045	10.4549	1.99885	2.04659
30.05	10.4549	2.26481	2.04447
30.055	10.4549	2.3654	2.04373
30.06	10.4549	2.04559	2.05062
30.065	12.0184	1.81981	2.05426
30.07	12.0184	2.69989	2.05896
30.075	12.0184	2.52907	2.06046
30.08	12.0184	2.65769	2.06316
30.085	6.84356	2.32525	2.06235
30.09	6.84356	2.17823	2.06634
30.095	6.84356	2.61551	2.06644
30.1	6.84356	2.14594	2.06885
30.105	1.66203	2.2883	2.06993
30.11	1.66203	2.04763	2.07486
30.115	1.66203	1.924	2.07353
30.12	1.66203	2.417	2.07195
30.125	-1.11124	2.26475	2.07346
30.13	-1.11124	1.86814	2.07366
30.135	-1.11124	2.24142	2.07237
30.14	-1.11124	1.98771	2.07426
30.145	-2.6384	2.01885	2.06875
30.15	-2.6384	1.73118	2.07218
30.155	-2.6384	2.02064	2.0713
30.16	-2.6384	2.03593	2.07353
30.165	-2.07025	2.15469	2.06986
30.17	-2.07025	1.7701	2.06928
30.175	-2.07025	1.58273	2.06662
30.18	-2.07025	1.74532	2.06447
30.185	1.69639	1.9289	2.05423
30.19	1.69639	2.0247	2.04857
30.195	1.69639	1.89788	2.0556
30.2	1.69639	2.03529	2.05823
30.205	4.12817	1.92845	2.05686
30.21	4.12817	1.98497	2.05581
30.215	4.12817	2.10935	2.05586
30.22	4.12817	1.56289	2.05132
30.225	7.59737	2.23724	2.0519
30.23	7.59737	2.01494	2.05239
30.235	7.59737	1.88832	2.04458
30.24	7.59737	2.29297	2.04117
30.245	3.71171	2.29197	2.04217
30.25	3.71171	1.91012	2.0408
30.255	3.71171	1.97384	2.03517
30.26	3.71171	1.74614	2.03871
30.265	7.02442	2.15514	2.04005
30.27	7.02442	2.0854	2.04093
30.275	7.02442	1.97791	2.04461
30.28	7.02442	1.77099	2.04924
30.285	11.0137	1.79196	2.05165
30.29	11.0137	1.95408	2.04957
30.295	11.0137	2.00142	2.05355
30.3	11.0137	2.17703	2.05545
30.305	8.13281	2.12559	2.05518
30.31	8.13281	2.62428	2.05341
30.315	8.13281	2.23405	2.05534
30.32	8.13281	2.38004	2.06041
30.325	8.66683	1.88848	2.05419
30.33	8.66683	2.16711	2.0523
30.335	8.66683	1.65298	2.04541
30.34	8.66683	2.0835	2.04333
30.345	9.57537	2.08059	2.04191
30.35	9.57537	2.22512	2.03495
30.355	9.57537	1.91936	2.03712
30.36	9.57537	2.01002	2.03199
30.365	10.122	1.79594	2.02894
30.37	10.122	2.02715	2.02643
30.375	10.122	2.03052	2.02003
30.38	10.122	2.25519	2.01297
30.385	6.98362	2.08621	2.01399
30.39	6.98362	2.32428	2.01042
30.395	6.98362	1.92245	2.00919
30.4	6.98362	2.52667	2.00993
30.405	4.34122	2.17484	2.01282
30.41	4.34122	2.06196	2.01176
30.415	4.34122	1.83729	2.01214
30.42	4.34122	2.10967	2.015
30.425	7.10646	1.69967	2.01495
30.43	7.10646	1.87668	2.02279
30.435	7.10646	1.60565	2.02975
30.44	7.10646	1.7402	2.03477
30.445	10.295	2.28669	2.03598
30.45	10.295	2.15219	2.03614
30.455	10.295	1.80331	2.03374
30.46	10.295	1.76235	2.03715
30.465	14.7186	1.7776	2.03643
30.47	14.7186	1.78416	2.03469
30.475	14.7186	2.07257	2.03814
30.48	14.7186	2.12956	2.03537
30.485	15.4531	1.65433	2.03237
30.49	15.4531	2.14753	2.03749
30.495	15.4531	1.78992	2.0365
30.5	15.4531	2.15006	2.035
30.505	12.5547	1.85005	2.03661
30.51	12.5547	2.18534	2.03658
30.515	12.5547	1.99255	2.04193
30.52	12.5547	1.88885	2.04333
30.525	12.8303	2.12605	2.04212
30.53	12.8303	2.23849	2.04513
30.535	12.8303	2.08887	2.044
30.54	12.8303	2.12251	2.04726
30.545	9.61846	2.45393	2.05063
30.55	9.61846	2.19056	2.0471
30.555	9.61846	2.2373	2.04388
30.56	9.61846	2.18704	2.04195
30.565	5.74045	2.24046	2.03398
30.57	5.74045	2.33182	2.03185
30.575	5.74045	2.07186	2.03339
30.58	5.74045	2.33788	2.02928
30.585	2.40344	1.96168	2.02573
30.59	2.40344	2.1151	2.02713
30.595	2.40344	2.03518	2.02602
30.6	2.40344	1.91242	2.02225
30.605	0.0512036	2.36522	2.01675
30.61	0.0512036	1.76975	2.0133
30.615	0.0512036	1.74012	2.01256
30.62	0.0512036	1.6707	2.01189
30.625	3.42964	1.77019	2.01234
30.63	3.42964	1.55186	2.01143
30.635	3.42964	1.9707	2.00927
30.64	3.42964	1.88146	2.01133
30.645	6.07611	1.86339	2.01272
30.65	6.07611	2.09384	2.01619
30.655	6.07611	2.02227	2.01411
30.66	6.07611	1.91369	2.0163
30.665	6.28574	2.07477	2.02117
30.67	6.28574	2.44319	2.02882
30.675	6.28574	1.76522	2.03172
30.68	6.28574	2.37497	2.03507
30.685	2.62375	2.44742	2.03576
30.69	2.62375	2.43611	2.04224
30.695	2.62375	2.14753	2.04615
30.7	2.62375	1.91383	2.04361
30.705	3.95895	1.79229	2.03938
30.71	3.95895	2.27296	2.03884
30.715	3.95895	1.91223	2.04319
30.72	3.95895	1.93426	2.04704
30.725	5.89362	1.91101	2.04751
30.73	5.89362	1.95717	2.04422
30.735	5.89362	1.7118	2.04164
30.74	5.89362	2.40602	2.04234
30.745	3.97525	2.19245	2.04055
30.75	3.97525	2.14054	2.04513
30.755	3.97525	2.07309	2.04629
30.76	3.97525	1.97121	2.05166
30.765	2.08049	2.28632	2.04958
30.77	2.08049	2.29662	2.05024
30.775	2.08049	1.96324	2.05099
30.78	2.08049	2.28153	2.04813
30.785	0.272581	1.65666	2.0449
30.79	0.272581	2.121	2.04356
30.795	0.272581	2.29512	2.04733
30.8	0.272581	1.64469	2.04185
30.805	1.34197	1.85163	2.03982
30.81	1.34197	1.93033	2.03379
30.815	1.34197	1.81992	2.03202
30.82	1.34197	2.01913	2.02898
30.825	1.12965	2.53567	2.02645
30.83	1.12965	1.47248	2.02551
30.835	1.12965	1.80865	2.02373
30.84	1.12965	1.79428	2.02474
30.845	4.14299	1.9722	2.02333
30.85	4.14299	1.69939	2.02421
30.855	4.14299	1.66934	2.02411
30.86	4.14299	1.57128	2.02039
30.865	9.12365	1.93546	2.02235
30.87	9.12365	1.72794	2.02568
30.875	9.12365	2.07234	2.03105
30.88	9.12365	1.93917	2.03018
30.885	8.24238	2.03656	2.03235
30.89	8.24238	2.29477	2.03314
30.895	8.24238	2.46448	2.03539
30.9	8.24238	2.2729	2.03394
30.905	2.65388	2.31659	2.0337
30.91	2.65388	2.39599	2.03149
30.915	2.65388	2.55362	2.02975
30.92	2.65388	2.61003	2.02752
30.925	1.75421	2.40237	2.02381
30.93	1.75421	2.03812	2.02587
30.935	1.75421	1.94641	2.02301
30.94	1.75421	2.26066	2.01659
30.945	-1.13943	2.13496	2.0136
30.95	-1.13943	2.02997	2.01509
30.955	-1.13943	1.72499	2.01791
30.96	-1.13943	1.74897	2.01971
30.965	0.692029	2.20179	2.01782
30.97	0.692029	2.16576	2.0183
30.975	0.692029	1.83187	2.01566
30.98	0.692029	1.73995	2.01213
30.985	4.24058	1.86925	2.01208
30.99	4.24058	1.72491	2.01528
30.995	4.24058	1.96691	2.01267
31	4.24058	2.25215	2.01066
31.005	3.75242	2.26811	2.00957
31.01	3.75242	2.39176	2.00931
31.015	3.75242	1.97585	2.0095
31.02	3.75242	2.05882	2.00571
31.025	6.51527	1.96419	2.00133
31.03	6.51527	1.8374	2.00226
31.035	6.51527	1.9124	2.00097
31.04	6.51527	1.95368	2.00271
31.045	4.7586	2.5034	1.99809
31.05	4.7586	1.90004	1.99635
31.055	4.7586	1.98582	2.00128
31.06	4.7586	1.62808	2.00586
31.065	6.20909	2.00877	2.00857
31.07	6.20909	1.9328	2.01134
31.075	6.20909	2.07643	2.00992
31.08	6.20909	1.9767	2.00593
31.085	3.83727	2.15866	2.01452
31.09	3.83727	2.06358	2.01477
31.095	3.83727	1.97237	2.01536
31.1	3.83727	2.12427	2.0166
31.105	3.73811	1.90271	2.02012
31.11	3.73811	1.98944	2.02733
31.115	3.73811	1.96765	2.03202
31.12	3.73811	2.07664	2.03377
31.125	3.88037	2.21287	2.03706
31.13	3.88037	1.68172	2.03416
31.135	3.88037	1.77165	2.03214
31.14	3.88037	2.05009	2.02533
31.145	5.79288	2.10871	2.01666
31.15	5.79288	1.71671	2.00843
31.155	5.79288	2.07022	2.00462
31.16	5.79288	1.79852	2.00207
31.165	10.7633	1.73811	1.99573
31.17	10.7633	1.84996	1.98774
31.175	10.7633	2.06823	1.98032
31.18	10.7633	1.97367	1.97247
31.185	11.3444	2.08519	1.97222
31.19	11.3444	1.79979	1.97501
31.195	11.3444	2.13357	1.97674
31.2	11.3444	2.29841	1.97371
31.205	7.25216	2.19878	1.97451
31.21	7.25216	1.97429	1.97353
31.215	7.25216	2.08195	1.97409
31.22	7.25216	1.96013	1.96726
31.225	7.60805	1.66759	1.96012
31.23	7.60805	1.55504	1.95854
31.235	7.60805	1.95181	1.95951
31.24	7.60805	2.03551	1.95835
31.245	6.75443	2.14163	1.96103
31.25	6.75443	1.98958	1.96382
31.255	6.75443	2.03105	1.96375
31.26	6.75443	2.04594	1.96153
31.265	5.39948	1.99034	1.96137
31.27	5.39948	1.90368	1.96459
31.275	5.39948	1.85415	1.96418
31.28	5.39948	2.05712	1.96495
31.285	5.76161	2.15201	1.97185
31.29	5.76161	1.83211	1.96836
31.295	5.76161	1.6541	1.96561
31.3	5.76161	2.11919	1.96263
31.305	4.54124	2.14316	1.96853
31.31	4.54124	2.314	1.97087
31.315	4.54124	2.20458	1.97336
31.32	4.54124	2.09945	1.97437
31.325	8.43418	1.87509	1.9789
31.33	8.43418	2.13361	1.97649
31.335	8.43418	2.33967	1.97588
31.34	8.43418	1.83339	1.97531
31.345	8.81797	1.85447	1.97261
31.35	8.81797	2.09712	1.97004
31.355	8.81797	2.05477	1.96878
31.36	8.81797	2.39813	1.97022
31.365	4.00065	2.04439	1.97057
31.37	4.00065	2.11255	1.96908
31.375	4.00065	2.06037	1.97132
31.38	4.00065	1.77921	1.96916
31.385	8.65077	1.73549	1.97088
31.39	8.65077	1.34871	1.97559
31.395	8.65077	1.41897	1.97881
31.4	8.65077	1.63332	1.97889
31.405	12.326	1.88772	1.98072
31.41	12.326	2.05871	1.98281
31.415	12.326	1.7565	1.98487
31.42	12.326	1.7465	1.98501
31.425	15.337	1.86	1.98642
31.43	15.337	1.60953	1.9854
31.435	15.337	2.0134	1.98474
31.44	15.337	2.22772	1.98177
31.445	13.5831	2.43601	1.98345
31.45	13.5831	1.82834	1.98755
31.455	13.5831	2.11103	1.98675
31.46	13.5831	1.62641	1.98521
31.465	14.4149	1.80557	1.98898
31.47	14.4149	1.51182	1.99359
31.475	14.4149	1.44423	1.99649
31.48	14.4149	1.67276	2.00067
31.485	18.4513	1.83783	2.00719
31.49	18.4513	1.75204	2.00964
31.495	18.4513	1.99564	2.0082
31.5	18.4513	2.24852	2.00599
31.505	15.8646	2.24495	2.0072
31.51	15.8646	2.04427	2.00775
31.515	15.8646	2.37573	2.01151
31.52	15.8646	2.30075	2.01067
31.525	12.4154	2.01704	2.01194
31.53	12.4154	2.04187	2.01362
31.535	12.4154	2.5349	2.01322
31.54	12.4154	1.55944	2.01014
31.545	16.7471	1.67632	2.01169
31.55	16.7471	2.20224	2.01767
31.555	16.7471	2.49555	2.01742
31.56	16.7471	2.22207	2.01309
31.565	15.2671	1.88022	2.00763
31.57	15.2671	2.11042	2.00619
31.575	15.2671	2.39082	2.00481
31.58	15.2671	1.83247	2.00279
31.585	17.1387	1.91524	1.99783
31.59	17.1387	2.10154	1.99437
31.595	17.1387	1.79035	2.00034
31.6	17.1387	1.71341	2.00349
31.605	17.3935	1.9965	2.00175
31.61	17.3935	2.04783	2.0019
31.615	17.3935	2.0248	2.00207
31.62	17.3935	1.8175	2.00325
31.625	16.8804	2.30331	2.00311
31.63	16.8804	1.99415	2.00254
31.635	16.8804	1.85511	2.00698
31.64	16.8804	2.24749	2.00898
31.645	13.6867	2.37567	2.0163
31.65	13.6867	2.11729	2.02181
31.655	13.6867	1.90149	2.02594
31.66	13.6867	2.28132	2.02671
31.665	13.982	2.00638	2.02541
31.67	13.982	1.75249	2.02712
31.675	13.982	1.9919	2.02888
31.68	13.982	1.96487	2.03107
31.685	17.3164	1.90746	2.03717
31.69	17.3164	1.78558	2.03702
31.695	17.3164	1.96912	2.03555
31.7	17.3164	2.54726	2.03298
31.705	12.7078	2.21828	2.04005
31.71	12.7078	2.04316	2.04209
31.715	12.7078	2.35443	2.04837
31.72	12.7078	2.54766	2.05329
31.725	10.2441	2.25322	2.05941
31.73	10.2441	2.08969	2.06332
31.735	10.2441	2.21401	2.06459
31.74	10.2441	2.19863	2.06719
31.745	11.5123	1.89002	2.06976
31.75	11.5123	1.91841	2.07028
31.755	11.5123	2.11253	2.06577
31.76	11.5123	2.08645	2.0639
31.765	9.14908	2.42564	2.06291
31.77	9.14908	1.90561	2.06197
31.775	9.14908	2.03154	2.06035
31.78	9.14908	2.02417	2.06298
31.785	9.72309	2.01606	2.06587
31.79	9.72309	1.84097	2.0611
31.795	9.72309	1.98875	2.06635
31.8	9.72309	2.25801	2.0668
31.805	9.69421	2.09455	2.06295
31.81	9.69421	1.70554	2.06157
31.815	9.69421	1.76215	2.06249
31.82	9.69421	2.05944	2.06112
31.825	12.8725	1.96005	2.05776
31.83	12.8725	1.67075	2.05087
31.835	12.8725	1.63289	2.05012
31.84	12.8725	1.99006	2.04587
31.845	13.7839	2.43685	2.04354
31.85	13.7839	2.17229	2.04353
31.855	13.7839	1.92137	2.04229
31.86	13.7839	2.07029	2.04005
31.865	14.3995	2.41472	2.03974
31.87	14.3995	2.16437	2.03941
31.875	14.3995	2.09795	2.0444
31.88	14.3995	2.00292	2.0389
31.885	12.6475	2.22725	2.03753
31.89	12.6475	1.938	2.03829
31.895	12.6475	2.0881	2.03687
31.9	12.6475	1.97567	2.03778
31.905	10.1571	2.05045	2.04089
31.91	10.1571	1.96522	2.04493
31.915	10.1571	1.92693	2.04309
31.92	10.1571	1.92973	2.04288
31.925	10.4236	1.92402	2.04923
31.93	10.4236	2.08131	2.04934
31.935	10.4236	2.22613	2.05368
31.94	10.4236	1.99756	2.0534
31.945	11.5573	2.07925	2.05631
31.95	11.5573	2.17701	2.0566
31.955	11.5573	2.54182	2.05152
31.96	11.5573	2.31684	2.0539
31.965	7.92684	2.26162	2.05561
31.97	7.92684	2.30154	2.05684
31.975	7.92684	2.13025	2.05517
31.98	7.92684	1.83981	2.05573
31.985	10.1663	1.80041	2.05574
31.99	10.1663	2.101	2.05328
31.995	10.1663	2.01141	2.05345
32	10.1663	2.04741	2.05578
32.005	13.331	1.79342	2.05817
32.01	13.331	2.05618	2.06279
32.015	13.331	1.94457	2.0651
32.02	13.331	2.28018	2.06114
32.025	12.9965	2.13739	2.06159
32.03	12.9965	2.28252	2.06262
32.035	12.9965	2.33402	2.06177
32.04	12.9965	2.05258	2.05961
32.045	12.7883	2.09035	2.05966
32.05	12.7883	1.72141	2.06322
32.055	12.7883	1.81334	2.06094
32.06	12.7883	2.35619	2.05875
32.065	9.558	2.31557	2.05603
32.07	9.558	1.74098	2.05589
32.075	9.558	1.77192	2.0556
32.08	9.558	1.695	2.05799
32.085	11.9575	1.75638	2.06183
32.09	11.9575	1.4855	2.06442
32.095	11.9575	1.86649	2.06365
32.1	11.9575	1.78921	2.05644
32.105	17.0649	1.58819	2.05492
32.11	17.0649	1.76999	2.05552
32.115	17.0649	2.01695	2.05781
32.12	17.0649	1.99171	2.05286
32.125	19.1373	2.32082	2.05125
32.13	19.1373	1.74805	2.05172
32.135	19.1373	1.85567	2.04986
32.14	19.1373	1.93203	2.04506
32.145	21.446	2.1043	2.04354
32.15	21.446	2.46778	2.04487
32.155	21.446	2.43125	2.04596
32.16	21.446	2.30977	2.04456
32.165	19.5359	2.09542	2.04117
32.17	19.5359	1.98474	2.03786
32.175	19.5359	2.39451	2.03699
32.18	19.5359	2.00285	2.03491
32.185	16.218	2.40291	2.03131
32.19	16.218	1.87875	2.02798
32.195	16.218	2.07962	2.02957
32.2	16.218	1.99916	2.02973
32.205	14.5641	2.03322	2.02804
32.21	14.5641	2.45935	2.0227
32.215	14.5641	2.21524	2.02392
32.22	14.5641	2.47898	2.02482
32.225	10.1041	2.37942	2.02359
32.23	10.1041	2.30945	2.02061
32.235	10.1041	2.09042	2.02411
32.24	10.1041	1.9655	2.02785
32.245	9.23208	2.21603	2.02709
32.25	9.23208	2.12573	2.02852
32.255	9.23208	2.15915	2.03007
32.26	9.23208	2.5799	2.03304
32.265	6.53545	2.31955	2.03574
32.27	6.53545	2.02532	2.04197
32.275	6.53545	1.9515	2.04276
32.28	6.53545	2.13573	2.04323
32.285	6.5478	1.93763	2.04296
32.29	6.5478	1.79794	2.04473
32.295	6.5478	1.84626	2.04608
32.3	6.5478	2.3482	2.04454
32.305	7.03043	2.02823	2.04832
32.31	7.03043	1.87317	2.04993
32.315	7.03043	1.43014	2.04356
32.32	7.03043	1.74799	2.03819
32.325	8.67066	2.03096	2.04199
32.33	8.67066	2.20137	2.04138
32.335	8.67066	2.05822	2.04303
32.34	8.67066	1.89414	2.04372
32.345	10.8765	1.91316	2.04529
32.35	10.8765	1.70776	2.04449
32.355	10.8765	2.01956	2.04411
32.36	10.8765	1.98172	2.04668
32.365	12.9293	2.30115	2.04632
32.37	12.9293	1.91538	2.04332
32.375	12.9293	2.00179	2.04123
32.38	12.9293	2.14476	2.03788
32.385	11.2694	1.81541	2.03925
32.39	11.2694	1.7426	2.04238
32.395	11.2694	1.78436	2.04606
32.4	11.2694	2.22194	2.04343
32.405	11.2456	2.08656	2.03789
32.41	11.2456	1.90906	2.0342
32.415	11.2456	1.62233	2.0298
32.42	11.2456	1.59327	2.03288
32.425	15.5622	1.84108	2.03739
32.43	15.5622	1.71377	2.03764
32.435	15.5622	1.71794	2.04117
32.44	15.5622	1.89054	2.0408
32.445	15.3034	2.15806	2.04563
32.45	15.3034	2.09453	2.0469
32.455	15.3034	2.00639	2.04942
32.46	15.3034	2.00252	2.05045
32.465	15.6143	2.44005	2.04802
32.47	15.6143	2.35305	2.04663
32.475	15.6143	2.17706	2.04552
32.48	15.6143	1.8293	2.04827
32.485	17.7208	2.19317	2.04736
32.49	17.7208	2.17876	2.04725
32.495	17.7208	2.02401	2.04565
32.5	17.7208	2.15613	2.04441
32.505	15.3175	2.20385	2.04269
32.51	15.3175	2.09277	2.04089
32.515	15.3175	2.32923	2.03646
32.52	15.3175	2.57405	2.03191
32.525	5.41636	2.36005	2.02952
32.53	5.41636	2.18422	2.0269
32.535	5.41636	2.25593	2.02288
32.54	5.41636	2.51228	2.02207
32.545	0.172921	2.18911	2.0222
32.55	0.172921	1.93435	2.02172
32.555	0.172921	2.10314	2.01741
32.56	0.172921	1.97638	2.01781
32.565	5.08892	1.71254	2.01713
32.57	5.08892	1.773	2.02278
32.575	5.08892	2.1252	2.0244
32.58	5.08892	1.71044	2.0245
32.585	8.60436	1.86149	2.0252
32.59	8.60436	1.82573	2.02758
32.595	8.60436	1.64464	2.03303
32.6	8.60436	1.78549	2.03437
32.605	11.6105	1.75108	2.03738
32.61	11.6105	1.84721	2.03793
32.615	11.6105	1.73433	2.04059
32.62	11.6105	1.71352	2.04203
32.625	18.1188	1.78026	2.04496
32.63	18.1188	1.9832	2.04781
32.635	18.1188	1.88599	2.04888
32.64	18.1188	2.17173	2.05276
32.645	18.2275	2.3039	2.05525
32.65	18.2275	1.83898	2.05883
32.655	18.2275	1.90747	2.05731
32.66	18.2275	2.05902	2.05581
32.665	17.851	1.86585	2.05548
32.67	17.851	2.40582	2.06208
32.675	17.851	2.44029	2.06835
32.68	17.851	2.42003	2.07271
32.685	15.0702	2.35892	2.07555
32.69	15.0702	2.36613	2.0783
32.695	15.0702	2.36619	2.08105
32.7	15.0702	2.20839	2.08059
32.705	12.9886	2.25344	2.08188
32.71	12.9886	2.13762	2.08445
32.715	12.9886	2.21385	2.08256
32.72	12.9886	2.07486	2.07679
32.725	8.23517	2.36693	2.07297
32.73	8.23517	2.65624	2.06876
32.735	8.23517	2.21824	2.06959
32.74	8.23517	2.0786	2.06676
32.745	9.15651	1.80428	2.06119
32.75	9.15651	2.09099	2.05842
32.755	9.15651	1.95232	2.05498
32.76	9.15651	1.97735	2.05138
32.765	11.9993	2.1319	2.0498
32.77	11.9993	1.86041	2.04522
32.775	11.9993	1.78405	2.04023
32.78	11.9993	1.68691	2.03333
32.785	15.4424	1.72973	2.02853
32.79	15.4424	1.85512	2.0212
32.795	15.4424	1.81158	2.01504
32.8	15.4424	1.79747	2.00965
32.805	18.7956	1.91325	2.00955
32.81	18.7956	2.06852	2.00905
32.815	18.7956	1.80427	2.00881
32.82	18.7956	2.00044	2.01116
32.825	20.135	1.91172	2.01238
32.83	20.135	2.04118	2.01428
32.835	20.135	2.27232	2.02115
32.84	20.135	2.29847	2.02602
32.845	19.4578	2.44494	2.03246
32.85	19.4578	2.04781	2.04102
32.855	19.4578	2.012	2.04822
32.86	19.4578	2.07517	2.05596
32.865	15.915	2.25084	2.06064
32.87	15.915	2.44581	2.06586
32.875	15.915	2.21137	2.07188
32.88	15.915	2.29043	2.07553
32.885	11.5898	2.2523	2.0767
32.89	11.5898	2.20724	2.08034
32.895	11.5898	1.99423	2.07998
32.9	11.5898	2.14557	2.07999
32.905	11.3202	2.06887	2.08037
32.91	11.3202	1.93446	2.08074
32.915	11.3202	1.87609	2.07916
32.92	11.3202	2.28881	2.07793
32.925	9.4892	2.22704	2.0753
32.93	9.4892	2.28135	2.07032
32.935	9.4892	2.00038	2.0676
32.94	9.4892	1.99551	2.06487
32.945	7.73471	2.1685	2.06332
32.95	7.73471	2.1112	2.06404
32.955	7.73471	2.22479	2.06442
32.96	7.73471	2.26693	2.06307
32.965	5.64775	1.81078	2.06381
32.97	5.64775	1.85753	2.06355
32.975	5.64775	1.96719	2.06553
32.98	5.64775	1.75195	2.06297
32.985	9.4923	1.91297	2.05571
32.99	9.4923	1.90765	2.05333
32.995	9.4923	1.61575	2.04807
33	9.4923	1.74474	2.04967
33.005	14.9583	1.8089	2.04765
33.01	14.9583	1.83992	2.04821
33.015	14.9583	1.93321	2.04612
33.02	14.9583	1.86615	2.04638
33.025	15.9224	2.07059	2.04894
33.03	15.9224	1.66323	2.05338
33.035	15.9224	1.69942	2.06011
33.04	15.9224	1.51576	2.06589
33.045	21.0375	1.88996	2.07023
33.05	21.0375	1.64486	2.07992
33.055	21.0375	1.92399	2.08478
33.06	21.0375	2.05266	2.08681
33.065	22.5926	1.95185	2.08752
33.07	22.5926	1.94981	2.09261
33.075	22.5926	1.89671	2.09553
33.08	22.5926	2.31732	2.09567
33.085	19.1862	2.40379	2.09029
33.09	19.1862	2.3533	2.08679
33.095	19.1862	2.47629	2.07861
33.1	19.1862	2.509	2.07722
33.105	14.8017	2.51286	2.07526
33.11	14.8017	2.53287	2.07597
33.115	14.8017	2.3196	2.07746
33.12	14.8017	2.26196	2.07931
33.125	12.1821	2.32181	2.07478
33.13	12.1821	2.149	2.07512
33.135	12.1821	2.10077	2.07454
33.14	12.1821	2.25389	2.07416
33.145	10.0189	2.13532	2.07322
33.15	10.0189	2.30496	2.07943
33.155	10.0189	1.87729	2.08284
33.16	10.0189	1.94461	2.08976
33.165	11.4544	1.89945	2.09532
33.17	11.4544	1.74142	2.09901
33.175	11.4544	2.14033	2.09642
33.18	11.4544	1.9371	2.09284
33.185	14.2248	2.14576	2.08653
33.19	14.2248	2.08355	2.08464
33.195	14.2248	2.20914	2.07843
33.2	14.2248	2.43931	2.07526
33.205	12.8189	2.24621	2.07187
33.21	12.8189	2.11704	2.06835
33.215	12.8189	2.21285	2.06599
33.22	12.8189	2.18717	2.06938
33.225	9.71242	2.27483	2.07068
33.23	9.71242	2.10879	2.07222
33.235	9.71242	1.9224	2.07311
33.24	9.71242	1.97776	2.07556
33.245	17.4486	1.54826	2.07708
33.25	17.4486	1.96511	2.08316
33.255	17.4486	1.88775	2.08885
33.26	17.4486	2.0083	2.08956
33.265	21.3924	1.76626	2.09269
33.27	21.3924	2.15801	2.09408
33.275	21.3924	2.11927	2.09853
33.28	21.3924	2.23277	2.10084
33.285	19.1863	2.36653	2.10655
33.29	19.1863	2.31328	2.10906
33.295	19.1863	2.29359	2.11837
33.3	19.1863	2.79046	2.12002
33.305	12.1111	2.28818	2.12365
33.31	12.1111	2.11863	2.12305
33.315	12.1111	2.14009	2.11958
[truncated: 70,725 more rows]
